# Supplementary material for: 2-Amino-5-nitro­pyridinium tri­fluoro­acetate
Source: Acta Crystallogr Sect E Struct Rep Online. 2013 May 11;69(Pt 6):o841–2. doi: 10.1107/S1600536813011896 (PMC3684927; doi:10.1107/S1600536813011896)
Supplement: Supplementary file 2 [file e-69-0o841-Isup2.hkl]

# 
# h,k,l, Fc-squared, Fo-squared, sigma(Fo-squared) and status flag 
# 
data_I
_shelx_title ' TFAANP in P2(1)/c' 
_shelx_refln_list_code          4 
_shelx_F_calc_maximum      255.26 
_exptl_crystal_F_000      1024.00 
_reflns_d_resolution_high  0.8026 
 
loop_ 
 _symmetry_equiv_pos_as_xyz 
 'x, y, z' 
 '-x, y+1/2, -z+1/2' 
 '-x, -y, -z' 
 'x, -y-1/2, z-1/2' 
 
_cell_length_a    19.1388 
_cell_length_b    10.7716 
_cell_length_c    10.0707 
_cell_angle_alpha  90.000 
_cell_angle_beta  104.668 
_cell_angle_gamma  90.000 
 
_shelx_F_squared_multiplier     1.000 
 
loop_ 
 _refln_index_h 
 _refln_index_k 
 _refln_index_l 
 _refln_F_squared_calc 
 _refln_F_squared_meas 
 _refln_F_squared_sigma 
 _refln_observed_status 
   2   0   0      465.49      314.58     10.38 o 
   3   0   0      614.01      600.48      9.15 o 
   4   0   0    12824.16    11356.47    198.83 o 
   5   0   0     1631.71     1581.26     30.63 o 
   6   0   0       10.45       32.90      2.65 o 
   7   0   0      260.91      237.12      5.38 o 
   8   0   0     1811.16     1857.80     43.69 o 
   9   0   0     1003.06      903.52     21.40 o 
  10   0   0     1205.90     1182.66     34.75 o 
  11   0   0      151.61      160.04      7.76 o 
  12   0   0      777.19      663.90     18.21 o 
  13   0   0      138.43      141.36      7.63 o 
  14   0   0      594.17      605.57     17.92 o 
  15   0   0      626.04      614.88     30.92 o 
  16   0   0       42.77       59.76      5.92 o 
  17   0   0      186.94      187.31     10.03 o 
  18   0   0        2.74       10.52      4.19 o 
  19   0   0      195.17      193.11     11.05 o 
  20   0   0      389.75      425.31     16.95 o 
  21   0   0       21.36       37.70      6.43 o 
  22   0   0        7.71       11.21      4.39 o 
  23   0   0       91.21      104.01      9.61 o 
   1   1   0       30.72       20.45      1.95 o 
   2   1   0      350.75      500.01      4.93 o 
   3   1   0      610.64      599.73      6.14 o 
   4   1   0     1002.63      976.17     10.41 o 
   5   1   0      330.81      329.69      4.34 o 
   6   1   0      192.10      272.32      3.97 o 
   7   1   0      454.65      433.53      7.68 o 
   8   1   0     3761.35     3825.18     54.58 o 
   9   1   0       28.12       24.21      2.20 o 
  10   1   0     3260.59     3049.15     44.77 o 
  11   1   0        2.31        6.03      1.89 o 
  12   1   0      348.67      320.46      8.02 o 
  13   1   0      901.83      853.38     15.87 o 
  14   1   0      812.99      794.36     15.45 o 
  15   1   0      326.51      345.55      9.17 o 
  16   1   0      164.72      184.92      6.83 o 
  17   1   0      117.21      114.91      5.08 o 
  18   1   0       58.69       59.40      4.10 o 
  19   1   0      297.15      292.28      8.40 o 
  20   1   0        0.78        2.42      2.75 o 
  21   1   0       66.04       74.28      5.02 o 
  22   1   0       76.13       71.37      6.75 o 
   0   2   0    21370.98    19746.19    270.48 o 
   1   2   0     1466.94     1419.35     13.60 o 
   2   2   0    10277.59     9616.10     82.20 o 
   3   2   0     2586.66     2618.74     24.75 o 
   4   2   0     8537.52     8463.76     69.31 o 
   5   2   0      715.04      738.69      7.83 o 
   6   2   0      262.81      318.12      4.35 o 
   7   2   0     2434.54     2304.87     25.33 o 
   8   2   0     2265.65     2282.77     29.94 o 
   9   2   0       22.22       19.74      1.91 o 
  10   2   0      452.47      445.52      9.04 o 
  11   2   0       34.90       35.50      2.54 o 
  12   2   0      390.55      440.70      8.71 o 
  13   2   0       44.18       41.52      3.04 o 
  14   2   0       81.93       81.96      3.98 o 
  15   2   0        5.03        4.56      2.33 o 
  16   2   0      154.13      155.74      6.65 o 
  17   2   0       73.83       77.40      4.42 o 
  18   2   0        9.63       11.37      2.85 o 
  19   2   0       27.17       27.51      3.57 o 
  20   2   0       99.49      113.38      5.71 o 
  21   2   0        0.18       -1.04      2.73 o 
  22   2   0        2.38        0.17      2.87 o 
   1   3   0      637.31      650.19      7.45 o 
   2   3   0     1894.78     1788.33     16.28 o 
   3   3   0     2303.26     2228.52     23.47 o 
   4   3   0        6.93       11.61      0.81 o 
   5   3   0      184.80      173.10      3.15 o 
   6   3   0       81.54       92.95      2.51 o 
   7   3   0     2921.41     2905.81     37.35 o 
   8   3   0      270.97      276.41      5.90 o 
   9   3   0      293.08      293.20      7.74 o 
  10   3   0      191.62      195.07      5.23 o 
  11   3   0      126.61      120.92      4.40 o 
  12   3   0       19.25       21.38      2.97 o 
  13   3   0       64.62       63.94      3.51 o 
  14   3   0      964.22      951.67     15.80 o 
  15   3   0       51.60       60.18      3.86 o 
  16   3   0      161.28      179.48      6.23 o 
  17   3   0        0.20       -0.86      2.27 o 
  18   3   0        0.16       -0.11      2.37 o 
  19   3   0        8.14        3.62      2.67 o 
  20   3   0        0.72       -1.49      2.68 o 
  21   3   0       75.70       75.29      5.24 o 
  22   3   0       74.21       81.01      5.83 o 
   0   4   0     3557.65     3947.09     64.42 o 
   1   4   0       43.33       19.95      1.36 o 
   2   4   0     3397.78     3668.42     36.06 o 
   3   4   0     3427.84     3504.67     44.61 o 
   4   4   0      765.07      779.35      9.18 o 
   5   4   0      176.55      181.02      3.49 o 
   6   4   0      229.60      225.02      5.12 o 
   7   4   0      930.24      944.50     14.18 o 
   8   4   0      773.32      804.83     12.68 o 
   9   4   0       64.41       46.77      2.81 o 
  10   4   0       11.45       13.42      2.12 o 
  11   4   0       42.16       43.28      2.96 o 
  12   4   0      138.70      153.01      5.63 o 
  13   4   0       40.16       33.09      3.15 o 
  14   4   0      408.39      392.61      8.95 o 
  15   4   0       22.00       16.41      2.84 o 
  16   4   0      445.76      477.42     10.54 o 
  17   4   0       31.13       33.26      3.58 o 
  18   4   0       80.11       93.32      5.45 o 
  19   4   0       72.30       68.52      4.71 o 
  20   4   0        0.91        3.33      2.89 o 
  21   4   0        0.04       -1.27      2.80 o 
   1   5   0       48.09       43.54      2.15 o 
   2   5   0     1522.92     1525.44     17.39 o 
   3   5   0     1490.59     1556.17     20.83 o 
   4   5   0     2272.04     2419.07     36.03 o 
   5   5   0        3.06        0.25      1.33 o 
   6   5   0     2856.18     2854.49     34.16 o 
   7   5   0      452.24      452.09      8.51 o 
   8   5   0      958.76      892.34     14.13 o 
   9   5   0      859.94      898.54     14.45 o 
  10   5   0       27.93       29.86      2.23 o 
  11   5   0      322.08      324.96      7.56 o 
  12   5   0       96.81       91.61      4.18 o 
  13   5   0      198.72      203.49      6.25 o 
  14   5   0       22.72       23.13      3.44 o 
  15   5   0      243.01      257.07      7.50 o 
  16   5   0       24.47       31.59      3.58 o 
  17   5   0       17.37       12.80      3.55 o 
  18   5   0        0.82       -2.53      2.53 o 
  19   5   0        2.14       -0.02      2.79 o 
  20   5   0        1.35        0.10      3.58 o 
  21   5   0        0.71        0.38      3.95 o 
   0   6   0        0.74       -2.06      2.19 o 
   1   6   0      336.17      369.06      8.26 o 
   2   6   0      283.89      277.66      5.58 o 
   3   6   0     1484.60     1459.62     19.99 o 
   4   6   0     1055.17     1070.67     18.25 o 
   5   6   0      660.32      732.13     13.74 o 
   6   6   0       26.18       27.21      2.51 o 
   7   6   0       76.36       71.19      3.12 o 
   8   6   0       39.22       39.81      2.86 o 
   9   6   0      185.59      169.61      5.36 o 
  10   6   0       50.81       62.09      3.51 o 
  11   6   0       15.54       13.55      2.84 o 
  12   6   0        0.14       -0.13      2.10 o 
  13   6   0      281.02      265.37      7.48 o 
  14   6   0      119.66      142.83      5.83 o 
  15   6   0       56.97       51.57      4.10 o 
  16   6   0        3.24       -1.27      2.52 o 
  17   6   0      288.28      267.99     11.28 o 
  18   6   0        0.08       -2.98      2.98 o 
  19   6   0        2.55        1.13      3.63 o 
  20   6   0       12.73        7.11      4.16 o 
   1   7   0       76.53       71.78      3.77 o 
   2   7   0        0.24       -2.25      2.25 o 
   3   7   0      119.69       96.95      3.90 o 
   4   7   0       12.98       13.17      2.39 o 
   5   7   0      242.07      282.17      7.73 o 
   6   7   0       76.74       89.61      3.99 o 
   7   7   0      968.90      955.75     15.80 o 
   8   7   0       45.04       33.00      3.35 o 
   9   7   0        2.27       -0.07      2.09 o 
  10   7   0       85.55       85.86      4.26 o 
  11   7   0        0.00       -2.27      2.27 o 
  12   7   0       69.07       72.76      5.86 o 
  13   7   0      291.85      304.68      8.87 o 
  14   7   0       79.77       87.92      6.36 o 
  15   7   0      714.29      802.03     15.47 o 
  16   7   0       13.77       11.43      3.24 o 
  17   7   0       72.90       77.07      5.25 o 
  18   7   0       21.64       20.92      4.20 o 
  19   7   0       18.83       15.45      5.84 o 
   0   8   0        0.42        9.36      3.41 o 
   1   8   0        0.00        0.20      1.53 o 
   2   8   0       44.62       47.67      4.40 o 
   3   8   0        2.38        5.80      2.39 o 
   4   8   0      351.17      377.10      9.56 o 
   5   8   0      166.09      156.35      6.15 o 
   6   8   0      280.45      297.77      8.52 o 
   7   8   0      999.34     1010.82     17.03 o 
   8   8   0       43.13       44.58      4.98 o 
   9   8   0      271.47      278.45      8.70 o 
  10   8   0      144.06      112.39      5.69 o 
  11   8   0       16.71       15.65      3.46 o 
  12   8   0       74.18       74.55      4.52 o 
  13   8   0       10.51        6.62      2.76 o 
  14   8   0       76.86       86.31      5.11 o 
  15   8   0       81.25       75.81      5.07 o 
  16   8   0      200.26      204.28      7.69 o 
  17   8   0      185.95      187.21      9.77 o 
  18   8   0       28.75       44.91      6.11 o 
   1   9   0      577.31      498.63      9.66 o 
   2   9   0        7.62        0.52      2.39 o 
   3   9   0      325.28      301.99      6.80 o 
   4   9   0        6.45        5.50      3.29 o 
   5   9   0      557.89      525.24     12.46 o 
   6   9   0       27.47       23.89      3.65 o 
   7   9   0      153.44      133.42      5.68 o 
   8   9   0      315.99      337.78      8.86 o 
   9   9   0        2.69        2.60      2.81 o 
  10   9   0        5.95        0.58      2.95 o 
  11   9   0        1.12        0.70      2.79 o 
  12   9   0        2.44       -2.02      2.74 o 
  13   9   0        9.82       12.36      3.54 o 
  14   9   0        0.99       -0.22      3.71 o 
  15   9   0       26.52       21.82      4.95 o 
  16   9   0       12.91        8.40      4.29 o 
  17   9   0        4.26        1.07      6.60 o 
   0  10   0       65.06       61.92      4.47 o 
   1  10   0        2.59        0.23      1.81 o 
   2  10   0       84.87       67.55      3.64 o 
   3  10   0      222.69      228.43      8.25 o 
   4  10   0       25.46       24.83      4.25 o 
   5  10   0        0.05        1.46      2.81 o 
   6  10   0       96.22       65.46      4.94 o 
   7  10   0      722.93      680.59     13.80 o 
   8  10   0       83.60       90.20      5.13 o 
   9  10   0      196.00      219.24      8.52 o 
  10  10   0        1.10       -1.23      3.18 o 
  11  10   0        1.98        0.15      2.87 o 
  12  10   0        9.02        1.44      4.34 o 
  13  10   0        3.05        8.29      5.08 o 
  14  10   0       30.12       43.60     16.76 o 
  15  10   0        4.87        7.15      5.52 o 
   1  11   0      595.51      634.13     14.95 o 
   2  11   0       11.82       14.55      2.93 o 
   3  11   0      295.13      271.83      9.33 o 
   4  11   0      107.75       90.65      5.74 o 
   5  11   0       25.06       22.49      3.89 o 
   6  11   0        1.00        5.88      3.06 o 
   7  11   0      218.94      189.58      7.14 o 
   8  11   0       25.07       25.15      4.95 o 
   9  11   0       57.18       62.75      7.84 o 
  10  11   0       41.15       44.04      7.84 o 
  11  11   0        9.23        4.63      5.19 o 
  12  11   0        0.42        6.44      5.38 o 
  13  11   0        5.29        6.26      7.28 o 
   0  12   0       69.37       61.61     11.28 o 
   1  12   0        1.26       -1.45      4.27 o 
   2  12   0       37.66       31.71      6.63 o 
   3  12   0        1.60        0.62      4.47 o 
   4  12   0      110.47      110.27      9.57 o 
   5  12   0       23.52       13.06      9.48 o 
   6  12   0        0.13        1.26      3.72 o 
   7  12   0        0.54       -2.76      3.58 o 
   8  12   0       38.14       37.29      5.80 o 
   9  12   0        7.57       12.59      5.78 o 
  10  12   0       18.50       15.00      5.92 o 
   1  13   0       11.63       17.20      5.94 o 
   2  13   0       12.41       19.01      6.22 o 
   3  13   0        1.03       -1.37      4.51 o 
   4  13   0        9.83       24.94      7.53 o 
   5  13   0        6.91       10.89      5.60 o 
 -23   1   1       13.11       22.38      4.74 o 
 -22   1   1       30.43       36.25      4.10 o 
 -21   1   1       10.46       16.81      3.36 o 
 -20   1   1      130.20      127.45      6.55 o 
 -19   1   1      198.27      219.12      8.11 o 
 -18   1   1       38.98       41.32      4.13 o 
 -17   1   1       13.42       16.20      3.13 o 
 -16   1   1       50.90       42.54      3.70 o 
 -15   1   1       26.15       26.87      3.08 o 
 -14   1   1        4.70        6.44      1.35 o 
 -13   1   1      349.92      333.74      6.52 o 
 -12   1   1      406.35      367.40      6.78 o 
 -11   1   1       11.18        8.03      1.23 o 
 -10   1   1      148.43      155.15      3.66 o 
  -9   1   1       98.53      100.55      3.34 o 
  -8   1   1       65.43       69.54      2.15 o 
  -7   1   1    11666.82    11569.11    125.28 o 
  -6   1   1     4464.91     4261.08     39.44 o 
  -5   1   1     5333.88     4971.21     43.10 o 
  -4   1   1     1332.04     1230.41     11.19 o 
  -3   1   1     7151.80     6772.05     55.66 o 
  -2   1   1     4020.83     3616.35     31.21 o 
  -1   1   1      103.22       87.76      2.11 o 
   0   1   1      126.01      135.91      2.93 o 
   1   1   1      617.80      576.67      4.67 o 
   2   1   1      370.47      337.22      3.07 o 
   3   1   1      115.34      126.49      1.49 o 
   4   1   1        3.20        1.26      0.48 o 
   5   1   1      475.88      453.30      4.90 o 
   6   1   1     2577.60     2577.02     31.97 o 
   7   1   1     3670.73     3473.08     34.43 o 
   8   1   1      787.96      731.03      9.16 o 
   9   1   1        2.93        0.14      0.88 o 
  10   1   1      723.03      707.73      9.90 o 
  11   1   1      635.64      615.44     10.70 o 
  12   1   1      615.16      563.70     10.35 o 
  13   1   1      419.90      413.30      8.69 o 
  14   1   1       15.94       19.01      2.64 o 
  15   1   1       21.37       23.53      2.92 o 
  16   1   1        0.37       -2.09      2.09 o 
  17   1   1       23.15       18.62      2.90 o 
  18   1   1        8.25        6.20      2.70 o 
  19   1   1       32.34       29.89      4.27 o 
  20   1   1       20.29       22.44      3.62 o 
  21   1   1       10.50       14.81      3.87 o 
  22   1   1      143.64      148.97      8.93 o 
 -23   2   1       12.27       13.04      7.25 o 
 -22   2   1        0.00       -0.39      3.21 o 
 -21   2   1       52.05       52.72      4.48 o 
 -20   2   1      174.44      190.67      7.01 o 
 -19   2   1      238.87      255.28      7.87 o 
 -18   2   1       94.16       95.23      4.92 o 
 -17   2   1        5.39       10.38      2.61 o 
 -16   2   1      141.36      141.44      5.74 o 
 -15   2   1       30.72       33.97      3.02 o 
 -14   2   1        3.40        6.53      2.03 o 
 -13   2   1        1.01        2.43      2.05 o 
 -12   2   1     1285.31     1268.62     18.79 o 
 -11   2   1      460.30      477.79      8.76 o 
 -10   2   1     1397.70     1365.18     19.34 o 
  -9   2   1      564.50      522.25      8.08 o 
  -8   2   1      878.32      861.55     11.61 o 
  -7   2   1      336.07      321.54      4.43 o 
  -6   2   1      467.57      423.87      5.03 o 
  -5   2   1      911.79      759.96      7.20 o 
  -4   2   1      235.61      201.81      2.65 o 
  -3   2   1     3015.36     2886.40     26.84 o 
  -2   2   1      167.64      176.33      1.96 o 
  -1   2   1        4.32        7.32      0.83 o 
   0   2   1     9336.29     8486.06     76.97 o 
   1   2   1    23295.14    21442.04    194.65 o 
   2   2   1      243.48      190.53      2.19 o 
   3   2   1     6792.47     6837.04     53.46 o 
   4   2   1      237.01      269.39      2.86 o 
   5   2   1      647.54      583.97      5.76 o 
   6   2   1     8762.97     8696.07     83.72 o 
   7   2   1      238.68      270.38      8.39 o 
   8   2   1      205.93      199.19      5.43 o 
   9   2   1       11.55       13.33      1.94 o 
  10   2   1      261.40      247.18      5.84 o 
  11   2   1       93.41       93.49      3.81 o 
  12   2   1      268.80      252.80      6.36 o 
  13   2   1      182.43      172.87      6.51 o 
  14   2   1      150.76      139.76      5.17 o 
  15   2   1       25.04       25.90      3.01 o 
  16   2   1       39.37       34.87      3.45 o 
  17   2   1      133.29      139.89      5.69 o 
  18   2   1       35.67       31.35      3.59 o 
  19   2   1       13.28       11.80      3.02 o 
  20   2   1      372.01      380.49     11.17 o 
  21   2   1        2.69        5.37      3.44 o 
  22   2   1       13.23       11.64      4.70 o 
 -22   3   1       33.96       37.87      5.57 o 
 -21   3   1        0.04       -1.00      2.76 o 
 -20   3   1       12.24       10.22      3.09 o 
 -19   3   1       13.14        9.72      2.92 o 
 -18   3   1       30.20       30.50      3.44 o 
 -17   3   1        0.32       -1.01      2.25 o 
 -16   3   1      242.39      224.02      6.71 o 
 -15   3   1      104.52      103.96      4.58 o 
 -14   3   1      167.80      166.19      5.45 o 
 -13   3   1       95.87       97.46      4.07 o 
 -12   3   1      249.60      222.74      5.90 o 
 -11   3   1      354.91      355.87      7.42 o 
 -10   3   1      812.33      787.14     12.53 o 
  -9   3   1       82.04       80.97      4.21 o 
  -8   3   1      272.24      252.75      5.56 o 
  -7   3   1        2.36        3.93      2.24 o 
  -6   3   1       21.12       18.25      1.21 o 
  -5   3   1        3.25        3.62      0.77 o 
  -4   3   1        2.77        0.46      0.53 o 
  -3   3   1      218.45      215.92      2.70 o 
  -2   3   1      101.72      115.92      1.78 o 
  -1   3   1     3812.63     3722.36     36.10 o 
   0   3   1      181.52      206.49      2.86 o 
   1   3   1       35.92       23.10      1.03 o 
   2   3   1      878.69      809.05      8.87 o 
   3   3   1      960.72      861.05      8.07 o 
   4   3   1      420.41      462.05      5.90 o 
   5   3   1     1649.74     1723.00     20.20 o 
   6   3   1       57.96       70.44      1.79 o 
   7   3   1      229.61      244.44      3.69 o 
   8   3   1       81.17       69.65      3.71 o 
   9   3   1        1.80        0.46      1.49 o 
  10   3   1     2367.57     2315.52     31.28 o 
  11   3   1      331.51      337.46      7.43 o 
  12   3   1       17.99       21.04      2.56 o 
  13   3   1      250.87      251.99      6.64 o 
  14   3   1      152.52      170.02      5.69 o 
  15   3   1      322.96      329.93      8.30 o 
  16   3   1       26.30       27.26      3.23 o 
  17   3   1        0.81       -2.25      2.25 o 
  18   3   1       28.49       36.70      4.19 o 
  19   3   1      130.31      121.10      5.79 o 
  20   3   1       15.45       18.33      3.97 o 
  21   3   1       82.26       75.64      6.02 o 
 -22   4   1        4.10        1.52      3.43 o 
 -21   4   1       18.88       13.88      6.30 o 
 -20   4   1       44.07       44.07      4.26 o 
 -19   4   1       43.85       45.55      4.15 o 
 -18   4   1       15.08       13.27      3.03 o 
 -17   4   1      170.23      161.17      6.07 o 
 -16   4   1        9.38       14.08      2.76 o 
 -15   4   1       21.21       13.33      2.69 o 
 -14   4   1        3.06        2.88      2.13 o 
 -13   4   1       67.18       74.34      3.77 o 
 -12   4   1      248.43      234.50      6.22 o 
 -11   4   1      752.12      795.68     13.20 o 
 -10   4   1      345.96      305.24      5.50 o 
  -9   4   1      447.49      455.91      7.22 o 
  -8   4   1      457.96      475.02      8.58 o 
  -7   4   1     1815.32     1942.98     23.82 o 
  -6   4   1      765.36      812.40      8.87 o 
  -5   4   1     1626.28     1709.52     17.41 o 
  -4   4   1     1323.91     1342.49     17.96 o 
  -3   4   1      214.59      235.07      3.60 o 
  -2   4   1     1949.81     2071.94     20.99 o 
  -1   4   1       33.32       43.63      1.50 o 
   0   4   1      357.20      375.80      5.18 o 
   1   4   1     3069.98     3303.21     38.48 o 
   2   4   1      520.37      522.51      9.50 o 
   3   4   1      468.56      539.07      8.30 o 
   4   4   1      204.75      185.79      4.54 o 
   5   4   1      290.31      296.06      5.43 o 
   6   4   1       20.21       20.40      1.78 o 
   7   4   1      815.64      914.87     12.14 o 
   8   4   1      926.86      993.71     11.83 o 
   9   4   1       30.68       38.18      2.15 o 
  10   4   1       50.94       58.04      2.58 o 
  11   4   1      329.52      348.82      6.57 o 
  12   4   1        0.15        1.29      1.54 o 
  13   4   1       13.11       15.54      2.12 o 
  14   4   1        3.72        5.17      1.97 o 
  15   4   1      246.79      263.85      6.40 o 
  16   4   1        1.16        2.97      2.05 o 
  17   4   1       69.11       65.79      3.77 o 
  18   4   1       15.91       14.92      3.24 o 
  19   4   1       16.13       13.82      3.23 o 
  20   4   1        9.19        8.54      3.61 o 
  21   4   1        2.00       -3.11      3.11 o 
 -21   5   1       16.58       15.63      4.01 o 
 -20   5   1       20.19       25.24      5.59 o 
 -19   5   1       27.05       20.69      3.50 o 
 -18   5   1       44.76       53.57      6.61 o 
 -17   5   1      252.36      267.80      7.96 o 
 -16   5   1        1.19       -0.43      2.42 o 
 -15   5   1        0.14        1.57      2.27 o 
 -14   5   1      220.40      255.18      7.13 o 
 -13   5   1       97.04      108.04      4.59 o 
 -12   5   1      115.94      109.14      4.44 o 
 -11   5   1       15.79       22.66      1.73 o 
 -10   5   1       15.11       20.21      1.75 o 
  -9   5   1      227.10      244.57      6.01 o 
  -8   5   1        7.61        2.88      1.11 o 
  -7   5   1     1835.76     1880.96     22.76 o 
  -6   5   1      548.17      640.70      9.00 o 
  -5   5   1     2591.46     2673.07     31.91 o 
  -4   5   1      649.59      754.18     10.73 o 
  -3   5   1      814.63      879.37     13.30 o 
  -2   5   1      154.42      204.61      3.91 o 
  -1   5   1     1146.74     1200.80     15.22 o 
   0   5   1      900.95      980.92     14.38 o 
   1   5   1      229.38      244.09      5.30 o 
   2   5   1      697.16      727.23     11.40 o 
   3   5   1      227.07      212.05      6.73 o 
   4   5   1      153.39      164.47      5.50 o 
   5   5   1      143.51      148.82      4.06 o 
   6   5   1      667.51      668.76     11.12 o 
   7   5   1       82.33       78.84      3.63 o 
   8   5   1      274.51      255.53      6.18 o 
   9   5   1      542.11      600.22      9.20 o 
  10   5   1      117.41       94.75      2.97 o 
  11   5   1       75.79       72.23      2.84 o 
  12   5   1      374.23      357.35      6.87 o 
  13   5   1      184.43      196.20      5.10 o 
  14   5   1       67.50       70.79      3.42 o 
  15   5   1      295.18      299.40      6.80 o 
  16   5   1       19.71       15.50      3.04 o 
  17   5   1        3.95        2.01      2.87 o 
  18   5   1        5.14        3.14      2.78 o 
  19   5   1       68.86       67.38      5.51 o 
  20   5   1        7.48        9.39      4.43 o 
 -21   6   1        6.12        2.09      6.60 o 
 -20   6   1        9.36        9.61      3.63 o 
 -19   6   1        3.70        3.98      3.71 o 
 -18   6   1      195.23      196.49      7.27 o 
 -17   6   1      263.70      267.45      8.20 o 
 -16   6   1        1.87        1.22      2.78 o 
 -15   6   1      377.11      427.92     10.11 o 
 -14   6   1        0.00       -2.06      2.06 o 
 -13   6   1       12.99       14.65      2.66 o 
 -12   6   1        2.14        3.31      2.29 o 
 -11   6   1       25.34       24.32      2.03 o 
 -10   6   1      402.25      394.76      8.51 o 
  -9   6   1       22.91       17.56      2.38 o 
  -8   6   1       14.00       11.40      2.05 o 
  -7   6   1       14.21       22.12      2.19 o 
  -6   6   1       10.11       10.55      2.27 o 
  -5   6   1        0.26       -1.64      1.64 o 
  -4   6   1     3762.96     3812.01     55.43 o 
  -3   6   1       28.80       16.36      1.67 o 
  -2   6   1      419.09      374.24      6.44 o 
  -1   6   1      357.47      359.06      6.23 o 
   0   6   1      227.31      217.99      4.66 o 
   1   6   1        4.32       10.00      1.85 o 
   2   6   1      284.22      319.59      6.80 o 
   3   6   1       36.37       39.66      2.85 o 
   4   6   1        8.96       18.94      3.19 o 
   5   6   1        2.12        5.23      1.80 o 
   6   6   1      850.02      860.45     14.08 o 
   7   6   1      328.45      374.43      7.96 o 
   8   6   1      129.44      137.58      4.81 o 
   9   6   1       82.83       87.32      4.38 o 
  10   6   1      120.32      108.61      5.40 o 
  11   6   1       71.50       51.67      3.60 o 
  12   6   1        3.06        4.84      2.96 o 
  13   6   1      817.49      812.10     14.77 o 
  14   6   1       82.21       95.63      4.84 o 
  15   6   1       35.15       43.37      3.90 o 
  16   6   1       38.30       38.69      3.96 o 
  17   6   1       89.82       74.00      6.62 o 
  18   6   1        4.29        4.75      3.21 o 
  19   6   1       13.10       17.42      4.17 o 
  20   6   1       32.78       37.91      6.99 o 
 -20   7   1        1.40        8.58      7.62 o 
 -19   7   1       13.78       10.58      3.70 o 
 -18   7   1       61.65       70.29      5.60 o 
 -17   7   1        2.10        9.63      3.63 o 
 -16   7   1        2.29        3.19      2.83 o 
 -15   7   1       68.18       76.09      4.99 o 
 -14   7   1       18.70       33.83      3.66 o 
 -13   7   1       10.23       12.62      2.87 o 
 -12   7   1        8.36        7.53      1.92 o 
 -11   7   1      400.00      397.70      9.09 o 
 -10   7   1       78.11       66.88      3.79 o 
  -9   7   1      185.19      184.90      5.75 o 
  -8   7   1       76.32       77.30      3.89 o 
  -7   7   1      229.70      260.79      6.70 o 
  -6   7   1       46.53       43.53      4.50 o 
  -5   7   1       11.11       16.74      2.54 o 
  -4   7   1       58.40       70.98      3.49 o 
  -3   7   1       98.85       83.41      4.87 o 
  -2   7   1      630.71      620.55     10.37 o 
  -1   7   1       74.49      103.06      3.62 o 
   0   7   1       86.84       67.99      3.07 o 
   1   7   1        0.49       -1.80      1.80 o 
   2   7   1       16.47       16.66      2.49 o 
   3   7   1      957.22     1038.35     15.26 o 
   4   7   1      216.00      192.49      6.31 o 
   5   7   1      437.76      457.18     10.34 o 
   6   7   1        4.48        4.14      1.98 o 
   7   7   1       60.86       49.52      4.32 o 
   8   7   1       13.40       16.77      2.95 o 
   9   7   1      145.81      169.44      6.49 o 
  10   7   1      155.10      172.77      5.98 o 
  11   7   1      297.07      289.01      7.90 o 
  12   7   1      430.30      428.29      9.97 o 
  13   7   1       71.67       74.72      4.55 o 
  14   7   1       25.87       24.81      3.50 o 
  15   7   1        8.25       10.95      3.11 o 
  16   7   1        0.10       -0.52      3.11 o 
  17   7   1        0.44       -2.97      2.97 o 
  18   7   1       29.50       40.09      4.98 o 
  19   7   1        0.02        2.44      3.98 o 
 -18   8   1       12.84       15.60      4.08 o 
 -17   8   1       77.65       67.68      5.75 o 
 -16   8   1        0.23        3.00      3.21 o 
 -15   8   1      130.88      161.55      7.36 o 
 -14   8   1        9.90        9.88      3.19 o 
 -13   8   1       82.98       73.97      6.15 o 
 -12   8   1        0.05        5.56      2.63 o 
 -11   8   1       76.70      105.28      7.70 o 
 -10   8   1      229.41      249.62      8.25 o 
  -9   8   1       29.18       21.74      3.32 o 
  -8   8   1       25.71       24.55      3.01 o 
  -7   8   1       78.33       71.92      3.98 o 
  -6   8   1        2.10        0.83      2.29 o 
  -5   8   1       61.86       57.83      4.01 o 
  -4   8   1      332.91      334.02      6.90 o 
  -3   8   1       22.81       29.59      2.34 o 
  -2   8   1        9.93        8.95      1.84 o 
  -1   8   1      136.49      131.99      5.03 o 
   0   8   1      140.99      150.27      4.72 o 
   1   8   1      219.20      237.84      6.07 o 
   2   8   1       69.30       58.08      3.94 o 
   3   8   1      147.33      156.82      6.01 o 
   4   8   1      318.45      344.38      9.10 o 
   5   8   1      721.61      728.50     14.81 o 
   6   8   1        0.60       -1.57      2.21 o 
   7   8   1      533.95      498.71     13.86 o 
   8   8   1       37.07       37.93      5.41 o 
   9   8   1       23.03       18.85      3.47 o 
  10   8   1        0.18       -2.56      2.56 o 
  11   8   1      152.53      137.75      6.49 o 
  12   8   1        2.15        3.24      2.64 o 
  13   8   1      183.46      193.01      6.93 o 
  14   8   1        9.28       12.88      3.64 o 
  15   8   1      182.75      196.38      8.24 o 
  16   8   1       69.65       78.76      5.95 o 
  17   8   1       22.26       25.47      4.39 o 
 -17   9   1       19.81        9.28      4.94 o 
 -16   9   1       32.35       36.82      4.69 o 
 -15   9   1        1.30        1.77      3.14 o 
 -14   9   1       28.11       36.24      5.50 o 
 -13   9   1       20.91       13.45      4.33 o 
 -12   9   1        2.67        1.40      3.12 o 
 -11   9   1      336.12      328.29     10.09 o 
 -10   9   1        3.51        7.01      3.25 o 
  -9   9   1      304.39      309.00      9.47 o 
  -8   9   1       77.36       75.94      4.58 o 
  -7   9   1      280.19      300.27      8.08 o 
  -6   9   1       47.14       41.83      4.10 o 
  -5   9   1      902.68      893.99     17.62 o 
  -4   9   1        3.29       -1.26      1.83 o 
  -3   9   1     2040.04     1936.55     27.22 o 
  -2   9   1        5.95        1.00      2.04 o 
  -1   9   1       56.27       44.23      3.03 o 
   0   9   1       25.08       24.37      2.69 o 
   1   9   1       33.80       43.99      3.25 o 
   2   9   1       53.56       61.33      2.89 o 
   3   9   1      279.24      288.41      6.41 o 
   4   9   1      102.26       95.56      5.36 o 
   5   9   1     1796.95     1901.97     31.76 o 
   6   9   1       94.50      100.93      5.02 o 
   7   9   1     1353.85     1386.23     22.36 o 
   8   9   1        4.62        1.66      3.03 o 
   9   9   1       86.62       85.06      6.56 o 
  10   9   1        0.12       -2.58      2.58 o 
  11   9   1        8.47        1.18      2.91 o 
  12   9   1       11.58        7.67      3.78 o 
  13   9   1       21.55       19.01      4.58 o 
  14   9   1        0.09        7.32      4.16 o 
  15   9   1        0.52        2.35      3.96 o 
  16   9   1        0.22        2.70      5.05 o 
 -15  10   1       44.95       45.62      7.87 o 
 -14  10   1        0.39       -3.54      3.68 o 
 -13  10   1       29.50       31.47      5.25 o 
 -12  10   1      122.60      127.83      8.03 o 
 -11  10   1        9.04       10.62      6.27 o 
 -10  10   1       61.23       58.91      5.97 o 
  -9  10   1       43.35       44.08      5.36 o 
  -8  10   1        2.19        1.08      2.77 o 
  -7  10   1      211.77      193.05      6.99 o 
  -6  10   1        6.04        2.15      4.74 o 
  -5  10   1       40.91       37.73      4.25 o 
  -4  10   1      367.29      400.14     10.96 o 
  -3  10   1      280.88      286.19      9.18 o 
  -2  10   1      197.92      217.15      6.25 o 
  -1  10   1       17.47       35.12      3.49 o 
   0  10   1      234.00      256.92      7.07 o 
   1  10   1      192.56      190.62      5.08 o 
   2  10   1        7.43       -2.27      2.27 o 
   3  10   1        0.02       -2.34      2.34 o 
   4  10   1       24.39       18.89      3.80 o 
   5  10   1      184.71      210.63      8.08 o 
   6  10   1       16.12        9.27      2.93 o 
   7  10   1        0.54       -0.68      2.63 o 
   8  10   1       13.63       16.13      4.06 o 
   9  10   1        7.85        6.98      4.13 o 
  10  10   1        1.26       -2.20      4.14 o 
  11  10   1        9.75        8.56      4.06 o 
  12  10   1        1.72        5.11      3.90 o 
  13  10   1        1.28        5.15      3.93 o 
  14  10   1       30.50       35.44     13.37 o 
 -13  11   1       38.84       36.34      7.24 o 
 -12  11   1        6.21       -0.03      4.65 o 
 -11  11   1        2.97        3.54      3.82 o 
 -10  11   1        0.01        1.29      5.01 o 
  -9  11   1       10.58        7.62      3.48 o 
  -8  11   1        1.09       -2.71      2.71 o 
  -7  11   1        3.49        2.75      3.25 o 
  -6  11   1       34.17       27.26      5.04 o 
  -5  11   1      317.13      327.17     11.92 o 
  -4  11   1       16.27        9.40      4.97 o 
  -3  11   1      213.87      210.77     10.65 o 
  -2  11   1       21.75       17.44      5.98 o 
  -1  11   1      139.76      153.41      8.39 o 
   0  11   1       20.51       15.70      3.69 o 
   1  11   1       15.74       26.03      3.54 o 
   2  11   1       15.55       23.23      3.55 o 
   3  11   1        4.68        1.96      2.88 o 
   4  11   1       84.68       96.84      5.63 o 
   5  11   1       18.71       21.23      3.67 o 
   6  11   1       21.87       23.32      4.06 o 
   7  11   1      154.73      169.08      7.82 o 
   8  11   1       24.90       26.61      4.93 o 
   9  11   1       12.21        7.73      6.26 o 
  10  11   1       85.00       78.33      6.87 o 
  11  11   1        4.22        5.05      5.10 o 
  12  11   1        0.60        3.41      5.00 o 
 -10  12   1       13.62       16.27      6.14 o 
  -9  12   1       76.33       68.23      6.74 o 
  -8  12   1       16.86        8.21      4.50 o 
  -7  12   1       70.44       64.60      6.50 o 
  -6  12   1       23.96       15.08      4.48 o 
  -5  12   1        2.41       -3.08      3.08 o 
  -4  12   1        0.00        4.60      3.86 o 
  -3  12   1        0.65       -0.27      3.52 o 
  -2  12   1        1.10        0.24      3.59 o 
  -1  12   1       12.39       10.57      4.21 o 
   0  12   1        1.43       -3.39      3.47 o 
   1  12   1        1.16       -3.30      3.30 o 
   2  12   1        8.45        2.66      3.84 o 
   3  12   1      224.23      221.74     10.30 o 
   4  12   1        0.33       -0.46      3.48 o 
   5  12   1       68.10       64.36      6.51 o 
   6  12   1       13.90       11.41      3.85 o 
   7  12   1        7.84        8.83      3.71 o 
   8  12   1        0.79        5.55      4.89 o 
   9  12   1        0.04       -2.83      6.60 o 
  -5  13   1        4.13        9.61      5.58 o 
  -4  13   1        7.35        3.37      7.25 o 
  -3  13   1        0.78       -1.66      4.82 o 
  -2  13   1        3.16        3.99      5.05 o 
  -1  13   1        1.76       -2.00      4.52 o 
   0  13   1       17.19       11.80     10.72 o 
   1  13   1        0.62       -2.33      8.01 o 
   2  13   1        0.30       -1.14      4.75 o 
   3  13   1        0.12        0.26      4.77 o 
   4  13   1        3.68        3.55      5.17 o 
 -23   0   2        0.58       -4.12      5.70 o 
 -22   0   2      161.37      199.94     17.26 o 
 -21   0   2       48.55       40.09      6.62 o 
 -20   0   2       49.27       54.99      6.68 o 
 -19   0   2       47.35       52.34      7.59 o 
 -18   0   2      332.49      303.86     34.44 o 
 -17   0   2        3.25        1.62      7.11 o 
 -16   0   2      126.97      129.63      8.00 o 
 -15   0   2      283.55      271.71     10.77 o 
 -14   0   2       17.14       15.02      9.00 o 
 -13   0   2      775.80      777.84     30.92 o 
 -12   0   2     1243.85     1401.50     32.21 o 
 -11   0   2      199.90      195.51      7.89 o 
 -10   0   2     2861.73     2668.70     89.70 o 
  -9   0   2      299.58      374.81     12.88 o 
  -8   0   2     4306.52     4512.32     73.32 o 
  -7   0   2      350.23      313.79      7.42 o 
  -6   0   2    16995.94    16157.64    254.90 o 
  -5   0   2     5366.13     5021.72     61.53 o 
  -4   0   2    53321.93    47217.52    639.45 o 
  -3   0   2       18.23       27.99      1.42 o 
  -2   0   2     1102.56     1061.33     15.24 o 
  -1   0   2     1072.55      954.67     26.91 o 
   0   0   2        1.85       -1.41      1.41 o 
   1   0   2       68.22       78.78      1.57 o 
   2   0   2    65155.15    55659.61    553.74 o 
   3   0   2     4162.75     3893.00     39.82 o 
   4   0   2     8004.54     7793.70     93.23 o 
   5   0   2    16867.39    16217.94    252.38 o 
   6   0   2    15256.19    15190.07    302.89 o 
   7   0   2      383.21      420.57      7.83 o 
   8   0   2      493.46      584.46     18.17 o 
   9   0   2       17.00       15.48      2.43 o 
  10   0   2      593.10      502.15     14.42 o 
  11   0   2        3.73        4.52      1.76 o 
  12   0   2       45.24       30.75      2.67 o 
  13   0   2      116.43      104.65      9.51 o 
  14   0   2      173.28      160.46      6.69 o 
  15   0   2       20.61       33.52      2.92 o 
  16   0   2      156.25      145.56      7.34 o 
  17   0   2        7.06        3.46      3.22 o 
  18   0   2      168.94      175.93      8.33 o 
  19   0   2        6.02        5.25      3.59 o 
  20   0   2       15.50       23.04      5.94 o 
  21   0   2      272.17      278.48     14.31 o 
 -23   1   2        1.24        0.43      3.53 o 
 -22   1   2        1.68       12.02      4.26 o 
 -21   1   2      148.51      158.95      7.36 o 
 -20   1   2       68.16       85.47      5.48 o 
 -19   1   2      186.34      186.42      7.59 o 
 -18   1   2      109.42      107.05      5.55 o 
 -17   1   2      257.18      260.70      8.15 o 
 -16   1   2      156.82      169.21      6.42 o 
 -15   1   2       97.81      110.38      5.10 o 
 -14   1   2      733.66      663.11     13.21 o 
 -13   1   2       47.84       57.10      3.44 o 
 -12   1   2     1267.45     1225.58     20.40 o 
 -11   1   2       51.71       60.89      2.88 o 
 -10   1   2     2719.66     2847.87     45.10 o 
  -9   1   2      480.58      461.12      7.29 o 
  -8   1   2      314.44      318.32      5.40 o 
  -7   1   2     9716.98     9667.83     99.63 o 
  -6   1   2    29987.96    28166.46    289.89 o 
  -5   1   2    34938.34    32227.19    293.11 o 
  -4   1   2       19.12       11.84      0.98 o 
  -3   1   2     2149.73     2074.59     20.54 o 
  -2   1   2      722.79      952.22      8.73 o 
  -1   1   2    22980.25    20935.36    180.59 o 
   0   1   2      124.17      185.99      2.14 o 
   1   1   2     3188.67     3194.07     22.98 o 
   2   1   2     1240.20     1118.56      8.19 o 
   3   1   2    28002.12    26504.10    187.63 o 
   4   1   2    14185.03    13753.68    109.72 o 
   5   1   2      117.32      131.76      2.38 o 
   6   1   2       77.49       82.09      1.99 o 
   7   1   2      640.51      599.33      6.86 o 
   8   1   2     2615.67     2624.97     39.96 o 
   9   1   2       80.52       70.54      3.10 o 
  10   1   2        3.96        1.52      1.21 o 
  11   1   2       65.83       81.15      2.79 o 
  12   1   2     1209.60     1100.88     17.10 o 
  13   1   2       23.25       44.10      2.92 o 
  14   1   2      153.55      160.55      4.13 o 
  15   1   2        9.10        8.07      3.41 o 
  16   1   2      265.01      261.23      7.48 o 
  17   1   2        2.22        3.43      2.56 o 
  18   1   2       16.14       11.00      2.89 o 
  19   1   2        0.04       -2.73      2.73 o 
  20   1   2      106.09      107.52      7.36 o 
  21   1   2        0.78        1.91      3.37 o 
 -23   2   2        2.08        8.69      4.12 o 
 -22   2   2        5.45        6.61      4.06 o 
 -21   2   2        0.13       -2.77      2.77 o 
 -20   2   2      155.82      145.39      7.18 o 
 -19   2   2        1.31        3.27      2.55 o 
 -18   2   2      125.74      117.19      5.21 o 
 -17   2   2       10.63       12.60      2.67 o 
 -16   2   2        3.72        5.53      2.30 o 
 -15   2   2        4.75        6.01      3.51 o 
 -14   2   2      159.99      159.48      5.18 o 
 -13   2   2        9.31       10.57      1.96 o 
 -12   2   2        2.91        9.10      7.51 o 
 -11   2   2       10.10        8.07      1.81 o 
 -10   2   2     1219.78     1277.00     16.60 o 
  -9   2   2       90.20       78.98      2.27 o 
  -8   2   2     1550.97     1465.94     15.52 o 
  -7   2   2     1062.53     1058.12     11.48 o 
  -6   2   2     8011.39     7815.48     75.01 o 
  -5   2   2      363.90      340.43      4.37 o 
  -4   2   2      837.84      904.78      8.61 o 
  -3   2   2      666.09      679.83      6.52 o 
  -2   2   2     2413.40     2356.14     19.50 o 
  -1   2   2       21.23       15.83      0.56 o 
   0   2   2     4946.56     4965.10     45.01 o 
   1   2   2       25.66       28.09      0.89 o 
   2   2   2      302.97      275.26      3.07 o 
   3   2   2     5492.34     5345.62     41.46 o 
   4   2   2    11949.89    11373.22    101.53 o 
   5   2   2     2372.45     2190.00     20.69 o 
   6   2   2      820.75      797.17      8.52 o 
   7   2   2     2366.59     2465.03     23.45 o 
   8   2   2     1954.50     2046.28     22.79 o 
   9   2   2     1850.89     1869.74     21.28 o 
  10   2   2     1012.84     1036.45     14.09 o 
  11   2   2        8.65        9.34      1.76 o 
  12   2   2       66.45       68.29      3.13 o 
  13   2   2       89.35       80.65      3.94 o 
  14   2   2      172.55      166.42      5.62 o 
  15   2   2      104.33       92.88      4.36 o 
  16   2   2      143.10      154.63      5.16 o 
  17   2   2       35.37       48.33      3.50 o 
  18   2   2      185.69      186.02      7.23 o 
  19   2   2        1.69        1.72      4.06 o 
  20   2   2       18.09       19.06      8.62 o 
  21   2   2        0.03        0.03      3.74 o 
 -23   3   2        2.28        8.68      5.40 o 
 -22   3   2       16.71       23.10      4.76 o 
 -21   3   2        0.21       -1.99      2.97 o 
 -20   3   2        0.02       -2.72      2.72 o 
 -19   3   2        5.51        6.36      2.86 o 
 -18   3   2      435.18      420.01      9.89 o 
 -17   3   2        2.83        3.94      2.40 o 
 -16   3   2        1.45       -0.37      2.09 o 
 -15   3   2        0.01       -0.29      1.94 o 
 -14   3   2      689.74      655.77     11.86 o 
 -13   3   2      168.04      159.33      5.11 o 
 -12   3   2        9.41       10.47      1.99 o 
 -11   3   2      982.54      977.09     14.99 o 
 -10   3   2       60.30       68.53      2.32 o 
  -9   3   2       28.46       39.59      1.82 o 
  -8   3   2      150.62      156.06      3.06 o 
  -7   3   2        8.02        7.93      1.02 o 
  -6   3   2      673.48      640.12      7.60 o 
  -5   3   2     1069.88      999.03      9.65 o 
  -4   3   2       62.73       75.77      1.72 o 
  -3   3   2      466.69      415.40      4.77 o 
  -2   3   2      995.38      954.41     10.04 o 
  -1   3   2     2437.89     2538.11     24.79 o 
   0   3   2       17.14       16.18      1.28 o 
   1   3   2       32.25       29.98      1.36 o 
   2   3   2      834.57      720.80      7.64 o 
   3   3   2     3993.26     3946.88     38.53 o 
   4   3   2      272.78      251.79      4.86 o 
   5   3   2      612.22      598.85      6.95 o 
   6   3   2       16.64       21.17      1.16 o 
   7   3   2      963.08      998.44     11.83 o 
   8   3   2      388.43      399.28      5.53 o 
   9   3   2       86.41       79.87      2.97 o 
  10   3   2        6.59        6.32      1.82 o 
  11   3   2      122.92      144.56      5.01 o 
  12   3   2       19.08       19.00      2.15 o 
  13   3   2      138.34      141.03      4.45 o 
  14   3   2      271.65      279.78      6.49 o 
  15   3   2       37.46       50.37      3.54 o 
  16   3   2       67.45       64.65      3.71 o 
  17   3   2       39.16       36.11      3.23 o 
  18   3   2       59.26       47.50      3.93 o 
  19   3   2       11.03        9.60      3.43 o 
  20   3   2       25.88       33.07      5.46 o 
  21   3   2        5.84       -6.05      6.35 o 
 -22   4   2       29.05       30.88      5.32 o 
 -21   4   2       56.89       61.52      5.36 o 
 -20   4   2        2.72        4.21      3.17 o 
 -19   4   2        4.63        3.28      3.71 o 
 -18   4   2       34.38       28.44      3.51 o 
 -17   4   2        2.38       -0.66      3.08 o 
 -16   4   2        9.90        6.70      2.45 o 
 -15   4   2       16.26       16.07      2.76 o 
 -14   4   2      574.73      530.44     10.49 o 
 -13   4   2       34.73       41.83      3.05 o 
 -12   4   2      704.63      748.89     10.94 o 
 -11   4   2      775.30      730.86     10.61 o 
 -10   4   2     1385.92     1390.92     17.76 o 
  -9   4   2     1695.03     1667.40     21.48 o 
  -8   4   2      532.31      579.14      7.97 o 
  -7   4   2      933.77     1017.25     11.39 o 
  -6   4   2      199.82      195.92      3.53 o 
  -5   4   2     1251.72     1289.29     12.99 o 
  -4   4   2       54.83       66.31      1.87 o 
  -3   4   2     3324.96     3393.43     31.24 o 
  -2   4   2      519.98      529.05      6.03 o 
  -1   4   2     2442.67     2500.38     26.99 o 
   0   4   2     3377.62     3486.32     39.55 o 
   1   4   2      242.27      280.53      4.51 o 
   2   4   2     1120.46     1133.92     13.39 o 
   3   4   2     2738.35     2758.00     35.32 o 
   4   4   2     1443.12     1441.83     16.50 o 
   5   4   2        0.11       -0.05      1.23 o 
   6   4   2       90.39       74.22      2.76 o 
   7   4   2      668.50      705.23      9.34 o 
   8   4   2     1992.91     2143.97     22.20 o 
   9   4   2       13.02       18.60      1.41 o 
  10   4   2      944.52      988.74     13.75 o 
  11   4   2      117.53      101.24      4.01 o 
  12   4   2       87.49       76.96      3.26 o 
  13   4   2        5.44        1.69      2.11 o 
  14   4   2        5.59        4.56      1.98 o 
  15   4   2        2.62        4.24      2.06 o 
  16   4   2      136.18      129.77      7.20 o 
  17   4   2        0.38        2.50      3.02 o 
  18   4   2        3.66       -1.66      2.98 o 
  19   4   2       27.99       21.33      4.09 o 
  20   4   2       10.86       11.02      4.46 o 
 -21   5   2        8.78        8.69      7.61 o 
 -20   5   2       41.23       46.03      5.03 o 
 -19   5   2       97.49      106.94      6.58 o 
 -18   5   2       53.24       51.13      4.73 o 
 -17   5   2       58.84       56.35      4.11 o 
 -16   5   2       13.31       11.86      2.76 o 
 -15   5   2       61.99       60.01      3.91 o 
 -14   5   2      201.53      216.82      6.43 o 
 -13   5   2       93.92      100.15      3.34 o 
 -12   5   2      143.41      154.84      4.06 o 
 -11   5   2       16.96       21.40      1.91 o 
 -10   5   2      213.37      209.94      4.76 o 
  -9   5   2      256.11      263.55      4.96 o 
  -8   5   2      278.55      281.41      5.02 o 
  -7   5   2       18.66       21.98      2.33 o 
  -6   5   2       51.16       54.07      1.96 o 
  -5   5   2       53.05       46.49      1.91 o 
  -4   5   2       24.68       23.30      1.56 o 
  -3   5   2      314.42      342.90      5.76 o 
  -2   5   2     2178.53     2119.83     23.21 o 
  -1   5   2      595.27      610.62      8.81 o 
   0   5   2      740.75      772.22     10.62 o 
   1   5   2      603.32      644.01      9.29 o 
   2   5   2      371.85      418.97      6.82 o 
   3   5   2      179.27      199.21      3.96 o 
   4   5   2      157.64      159.66      3.27 o 
   5   5   2     1060.69     1111.67     16.57 o 
   6   5   2     1421.63     1334.25     18.79 o 
   7   5   2      123.92      127.72      4.43 o 
   8   5   2      142.09      117.71      4.35 o 
   9   5   2      186.12      206.03      6.50 o 
  10   5   2      588.98      584.35      8.14 o 
  11   5   2      259.36      254.39      5.58 o 
  12   5   2        0.26       -1.41      1.59 o 
  13   5   2       25.13       21.19      2.31 o 
  14   5   2        0.07       -1.73      1.73 o 
  15   5   2        3.89        5.87      2.75 o 
  16   5   2        0.14        1.53      2.91 o 
  17   5   2        3.63       -1.08      2.92 o 
  18   5   2       16.65       21.11      4.41 o 
  19   5   2        0.52        2.71      3.66 o 
  20   5   2        1.79        1.73      4.91 o 
 -21   6   2       76.93       86.86      9.24 o 
 -20   6   2       55.57       57.43      5.35 o 
 -19   6   2       12.19       10.93      3.69 o 
 -18   6   2       66.51       74.63      7.91 o 
 -17   6   2        1.09        0.97      3.26 o 
 -16   6   2        8.21        5.90      3.08 o 
 -15   6   2       24.16       18.57      3.17 o 
 -14   6   2      155.67      154.98      5.78 o 
 -13   6   2      321.75      334.26      6.67 o 
 -12   6   2       14.01       17.85      1.66 o 
 -11   6   2       20.35       24.31      1.74 o 
 -10   6   2       47.60       44.62      2.39 o 
  -9   6   2     1031.72     1108.22     14.87 o 
  -8   6   2       27.69       26.11      1.86 o 
  -7   6   2      128.38      120.47      3.03 o 
  -6   6   2       83.41       82.65      3.97 o 
  -5   6   2       25.76       37.16      2.57 o 
  -4   6   2     2434.75     2406.43     26.52 o 
  -3   6   2      330.10      362.45      7.91 o 
  -2   6   2      121.95      137.43      3.41 o 
  -1   6   2      309.41      316.17      5.88 o 
   0   6   2      235.16      233.14      4.93 o 
   1   6   2     1859.24     1999.48     24.54 o 
   2   6   2       93.05       80.19      3.00 o 
   3   6   2      322.64      339.11      5.46 o 
   4   6   2      130.22      149.01      5.15 o 
   5   6   2       13.28       17.68      2.06 o 
   6   6   2       62.15       56.43      3.52 o 
   7   6   2      185.09      187.17      6.12 o 
   8   6   2        2.27        5.25      2.08 o 
   9   6   2      145.53      126.71      4.85 o 
  10   6   2      401.09      406.09     10.89 o 
  11   6   2      403.59      405.12      9.23 o 
  12   6   2        3.24        3.33      2.44 o 
  13   6   2       26.27       29.77      4.60 o 
  14   6   2       39.91       39.00      3.80 o 
  15   6   2        0.00        0.50      2.75 o 
  16   6   2      100.98      104.60      6.10 o 
  17   6   2       42.53       43.61      4.74 o 
  18   6   2        5.49        2.26      3.74 o 
  19   6   2       26.08       28.65      6.58 o 
 -20   7   2       23.26       34.74      7.00 o 
 -19   7   2       36.27       41.58      4.96 o 
 -18   7   2       37.24       28.72      4.20 o 
 -17   7   2        5.51        1.23      3.17 o 
 -16   7   2        1.85        4.53      3.21 o 
 -15   7   2        7.12        2.89      3.87 o 
 -14   7   2      757.19      776.67     14.63 o 
 -13   7   2      939.37      949.19     14.26 o 
 -12   7   2        6.38        4.84      1.92 o 
 -11   7   2      294.97      256.63      7.67 o 
 -10   7   2       16.94       14.23      2.45 o 
  -9   7   2       17.47       15.23      2.36 o 
  -8   7   2        0.66        2.98      1.93 o 
  -7   7   2       59.38       76.03      5.51 o 
  -6   7   2       46.60       44.40      3.30 o 
  -5   7   2      127.50      154.71      5.51 o 
  -4   7   2        0.03        1.24      1.45 o 
  -3   7   2      392.78      417.94      8.04 o 
  -2   7   2      375.11      362.78      6.68 o 
  -1   7   2       49.19       45.01      2.45 o 
   0   7   2     1037.00     1059.36     14.65 o 
   1   7   2      185.80      214.13      5.07 o 
   2   7   2       70.86       75.71      3.11 o 
   3   7   2       12.42       20.28      2.27 o 
   4   7   2      550.18      537.40     11.41 o 
   5   7   2       11.28        8.82      2.14 o 
   6   7   2      528.08      504.45     11.22 o 
   7   7   2      225.52      255.65      8.95 o 
   8   7   2       26.04       25.98      3.38 o 
   9   7   2     1053.14     1035.73     19.40 o 
  10   7   2      411.87      435.40      9.81 o 
  11   7   2       38.62       44.33      4.11 o 
  12   7   2      137.02      122.05      6.68 o 
  13   7   2       33.50       32.46      4.16 o 
  14   7   2        6.64        6.86      3.28 o 
  15   7   2       22.21       24.99      4.10 o 
  16   7   2       45.69       47.13      5.03 o 
  17   7   2       42.65       42.01      5.00 o 
  18   7   2        8.84        6.24      4.14 o 
 -19   8   2        6.19        0.21      5.22 o 
 -18   8   2        1.18        3.56      3.89 o 
 -17   8   2       41.64       32.88      4.68 o 
 -16   8   2        5.97       -0.54      3.15 o 
 -15   8   2       10.23        1.31      3.49 o 
 -14   8   2      294.59      327.20     10.09 o 
 -13   8   2      688.98      663.76     15.07 o 
 -12   8   2      176.81      174.66      5.31 o 
 -11   8   2      207.89      206.66      8.08 o 
 -10   8   2       14.53       12.78      3.05 o 
  -9   8   2        0.18       -1.75      2.10 o 
  -8   8   2       19.27       14.42      2.65 o 
  -7   8   2       86.46       86.57      4.65 o 
  -6   8   2       44.73       37.22      3.41 o 
  -5   8   2       68.25       74.97      4.28 o 
  -4   8   2      126.14      131.82      4.35 o 
  -3   8   2      176.83      180.93      5.12 o 
  -2   8   2      595.31      596.66     10.58 o 
  -1   8   2       22.64       19.72      2.66 o 
   0   8   2       32.06       34.37      3.19 o 
   1   8   2       26.08       30.82      2.64 o 
   2   8   2        2.48        0.61      2.01 o 
   3   8   2      503.65      525.80     10.16 o 
   4   8   2       52.99       49.82      3.36 o 
   5   8   2      354.14      297.27      7.74 o 
   6   8   2        1.15       -2.31      2.31 o 
   7   8   2      116.68      103.38      5.60 o 
   8   8   2      138.73      119.33      5.90 o 
   9   8   2        1.69        2.89      4.22 o 
  10   8   2       73.87       76.84      5.14 o 
  11   8   2      115.40      106.52      6.95 o 
  12   8   2       58.00       63.34      5.92 o 
  13   8   2      252.64      275.82      9.44 o 
  14   8   2      243.20      253.26      9.23 o 
  15   8   2        7.95        3.26      3.46 o 
  16   8   2       32.43       48.81      5.21 o 
  17   8   2        9.04       15.65      5.96 o 
 -17   9   2       16.54       21.36      6.77 o 
 -16   9   2       21.07       15.34      4.81 o 
 -15   9   2        1.98        4.24      3.36 o 
 -14   9   2        0.02       -3.25      3.25 o 
 -13   9   2        1.08        4.93      4.90 o 
 -12   9   2       56.95       68.82      6.12 o 
 -11   9   2      235.23      237.84     10.13 o 
 -10   9   2        4.27        5.52      3.81 o 
  -9   9   2       15.28       14.78      3.05 o 
  -8   9   2       99.39       97.50      4.82 o 
  -7   9   2      178.07      165.79      6.74 o 
  -6   9   2        8.43        3.31      2.81 o 
  -5   9   2       48.75       35.56      5.36 o 
  -4   9   2       87.48       96.36      4.09 o 
  -3   9   2     1330.34     1303.78     19.74 o 
  -2   9   2       69.59       68.48      3.74 o 
  -1   9   2      195.72      216.68      6.21 o 
   0   9   2      506.87      453.38      9.41 o 
   1   9   2      603.80      560.68     10.91 o 
   2   9   2      420.02      444.38      9.56 o 
   3   9   2      744.61      757.85     13.61 o 
   4   9   2      167.62      147.35      8.19 o 
   5   9   2        3.35        4.75      2.27 o 
   6   9   2       27.35       29.21      3.08 o 
   7   9   2      191.38      203.81      8.12 o 
   8   9   2        6.71        2.00      3.32 o 
   9   9   2       72.05       83.18      6.34 o 
  10   9   2        6.81       14.20      4.15 o 
  11   9   2        5.11        4.94      3.65 o 
  12   9   2        5.07       11.44      4.00 o 
  13   9   2        0.65        2.09      4.31 o 
  14   9   2        9.09       19.03      4.68 o 
  15   9   2        2.42        2.57      3.90 o 
 -15  10   2       28.37       29.44      5.27 o 
 -14  10   2       19.84       17.93      4.75 o 
 -13  10   2      293.50      270.43     11.52 o 
 -12  10   2        1.33        4.24      3.86 o 
 -11  10   2      109.36      107.17     11.56 o 
 -10  10   2      133.03      140.64      8.02 o 
  -9  10   2      100.72       86.06      5.77 o 
  -8  10   2       86.91       74.71      5.35 o 
  -7  10   2      122.40      102.59      6.79 o 
  -6  10   2        5.72       -2.75      3.24 o 
  -5  10   2       13.96       11.58      6.13 o 
  -4  10   2        4.34        0.02      3.59 o 
  -3  10   2      565.04      572.75     11.11 o 
  -2  10   2       66.90       61.99      3.82 o 
  -1  10   2       80.47       76.48      4.13 o 
   0  10   2      121.79      116.83      4.94 o 
   1  10   2       22.79       15.87      2.95 o 
   2  10   2        8.70        6.03      2.90 o 
   3  10   2      309.83      298.50      8.90 o 
   4  10   2        9.16       11.10      3.19 o 
   5  10   2       27.50       26.40      3.36 o 
   6  10   2        0.07        1.09      2.48 o 
   7  10   2        8.97       10.80      3.40 o 
   8  10   2        3.26        2.38      3.11 o 
   9  10   2       37.91       38.09      6.02 o 
  10  10   2       77.33       73.63      6.42 o 
  11  10   2        0.80       -1.54      3.36 o 
  12  10   2       12.75       14.87      5.18 o 
  13  10   2        0.73        4.75      4.03 o 
 -13  11   2       54.97       59.66      6.66 o 
 -12  11   2       30.71       14.71      4.71 o 
 -11  11   2        1.59        6.42      4.06 o 
 -10  11   2        1.28        1.16      3.75 o 
  -9  11   2        3.23        2.24      3.12 o 
  -8  11   2       50.47       48.77      5.46 o 
  -7  11   2      105.50       90.43      7.09 o 
  -6  11   2       13.38       10.81      4.13 o 
  -5  11   2      610.01      651.79     18.06 o 
  -4  11   2        7.94       10.11      4.12 o 
  -3  11   2      195.34      179.73      9.01 o 
  -2  11   2      105.15       79.80      6.58 o 
  -1  11   2        2.15       -3.45      3.50 o 
   0  11   2       12.85        9.80      4.54 o 
   1  11   2      426.75      409.06     10.83 o 
   2  11   2       42.26       32.24      3.96 o 
   3  11   2      171.83      134.03      6.49 o 
   4  11   2       36.53       39.65      4.29 o 
   5  11   2      146.90      185.90     11.38 o 
   6  11   2        3.60        8.11      3.02 o 
   7  11   2      122.27      139.43      6.18 o 
   8  11   2        0.00        6.22      3.79 o 
   9  11   2       27.65       32.12      5.47 o 
  10  11   2       37.48       48.16      6.09 o 
  11  11   2       13.76       19.18      5.08 o 
 -10  12   2       25.65       21.85      5.43 o 
  -9  12   2       25.30       12.94      5.08 o 
  -8  12   2       16.51        9.75      3.87 o 
  -7  12   2        0.06       -2.41      5.19 o 
  -6  12   2        1.37       -3.48      3.48 o 
  -5  12   2       18.12       22.13      4.79 o 
  -4  12   2        0.03        1.12      3.60 o 
  -3  12   2        0.16       -1.16      3.45 o 
  -2  12   2        0.89        2.57      3.57 o 
  -1  12   2       44.28       50.11      5.99 o 
   0  12   2        0.20       -3.10      3.10 o 
   1  12   2        0.67        3.43      3.77 o 
   2  12   2        1.18        8.47      4.14 o 
   3  12   2       11.65       22.34      4.75 o 
   4  12   2       11.95       11.47      4.33 o 
   5  12   2        2.77        2.52      3.17 o 
   6  12   2       55.53       61.06      4.88 o 
   7  12   2       29.19       33.97      4.80 o 
   8  12   2        0.31       -1.52      3.73 o 
  -5  13   2        2.08        3.39      5.05 o 
  -4  13   2        0.03        1.80      4.13 o 
  -3  13   2        3.13       -0.05      3.94 o 
  -2  13   2        0.30        6.47      4.30 o 
  -1  13   2       92.15       96.48      7.79 o 
   0  13   2        0.01       -2.17      3.89 o 
   1  13   2        0.03       -2.37      3.92 o 
   2  13   2        4.82        5.62      4.22 o 
   3  13   2       17.93       28.60      7.16 o 
 -23   1   3        4.07       -0.43      3.67 o 
 -22   1   3        5.73        1.38      9.53 o 
 -21   1   3        0.98       -3.38      3.85 o 
 -20   1   3       19.15       15.36      5.64 o 
 -19   1   3      107.37      110.69      5.77 o 
 -18   1   3      187.84      192.28      7.30 o 
 -17   1   3      954.02      948.35     18.15 o 
 -16   1   3        0.07        0.59      2.12 o 
 -15   1   3       13.81       13.17      2.55 o 
 -14   1   3      152.01      146.77      5.41 o 
 -13   1   3        5.97        4.69      1.87 o 
 -12   1   3      159.61      145.04      4.48 o 
 -11   1   3       91.67      112.80      3.73 o 
 -10   1   3      975.18      951.83     12.97 o 
  -9   1   3     1658.68     1723.18     19.40 o 
  -8   1   3      268.04      331.16      5.00 o 
  -7   1   3      358.40      414.43      5.66 o 
  -6   1   3     3788.44     3683.19     41.78 o 
  -5   1   3     9465.52     9248.69    102.76 o 
  -4   1   3     3184.10     3101.71     28.65 o 
  -3   1   3      281.71      351.01      3.83 o 
  -2   1   3     1711.71     1774.46     18.77 o 
  -1   1   3       82.08       74.93      1.54 o 
   0   1   3     1567.92     1470.22     11.95 o 
   1   1   3     1801.32     1728.99     12.85 o 
   2   1   3    18368.66    17599.44    123.22 o 
   3   1   3      756.52      728.43      6.52 o 
   4   1   3     1689.05     1715.18     14.63 o 
   5   1   3      454.50      378.59      4.52 o 
   6   1   3      599.49      591.43      6.46 o 
   7   1   3      141.88      123.27      2.54 o 
   8   1   3      101.32      107.50      2.47 o 
   9   1   3      470.36      471.74      6.29 o 
  10   1   3        0.00        1.98      1.12 o 
  11   1   3      135.62      132.28      3.55 o 
  12   1   3       98.58      106.83      3.07 o 
  13   1   3        3.10        1.91      1.27 o 
  14   1   3      347.15      343.39      6.74 o 
  15   1   3       15.84       16.30      2.05 o 
  16   1   3        1.90        3.01      1.79 o 
  17   1   3      233.12      222.23      7.30 o 
  18   1   3        6.23        5.91      2.42 o 
  19   1   3      101.58      101.32      6.05 o 
  20   1   3        1.12        6.18      3.38 o 
 -23   2   3        0.08        0.59      3.80 o 
 -22   2   3        9.95        6.34      3.94 o 
 -21   2   3        1.41       -2.20      3.32 o 
 -20   2   3       11.73        8.80      4.86 o 
 -19   2   3       84.22       65.89      4.79 o 
 -18   2   3      206.85      207.08      6.76 o 
 -17   2   3      597.59      561.18     11.29 o 
 -16   2   3      125.76      131.32      6.15 o 
 -15   2   3       34.80       35.00      3.22 o 
 -14   2   3       26.42       30.58      3.79 o 
 -13   2   3       37.60       41.92      3.06 o 
 -12   2   3      751.78      758.87     13.82 o 
 -11   2   3      129.44      122.85      3.36 o 
 -10   2   3       85.85       98.40      2.83 o 
  -9   2   3        3.80        3.00      1.17 o 
  -8   2   3      323.06      341.08      5.19 o 
  -7   2   3      153.25      178.24      3.07 o 
  -6   2   3      437.76      417.31      5.61 o 
  -5   2   3     4644.34     4828.59     49.87 o 
  -4   2   3     2122.95     2274.74     21.12 o 
  -3   2   3      711.33      688.51      6.97 o 
  -2   2   3      180.27      146.23      2.46 o 
  -1   2   3      366.27      330.91      3.98 o 
   0   2   3     1415.72     1460.19     13.94 o 
   1   2   3     1195.99     1175.53      9.83 o 
   2   2   3     5218.13     5117.87     55.77 o 
   3   2   3       27.65       22.23      1.00 o 
   4   2   3     1374.97     1402.92     12.37 o 
   5   2   3      589.15      593.38      6.41 o 
   6   2   3     1288.87     1319.72     13.37 o 
   7   2   3       33.60       33.80      1.49 o 
   8   2   3     1044.24     1156.55     11.60 o 
   9   2   3      404.68      407.42      5.62 o 
  10   2   3      313.89      311.81      5.10 o 
  11   2   3      265.02      284.60      5.20 o 
  12   2   3      203.79      191.46      4.24 o 
  13   2   3       21.79       23.13      2.49 o 
  14   2   3      285.99      272.60      6.55 o 
  15   2   3      121.40      128.06      5.04 o 
  16   2   3      611.04      642.93     12.46 o 
  17   2   3       72.21       75.43      4.96 o 
  18   2   3        0.84       -0.67      2.81 o 
  19   2   3        7.19        1.99      3.66 o 
  20   2   3        7.26        1.38      3.72 o 
 -23   3   3        6.29        2.39      5.42 o 
 -22   3   3       26.17       23.12      4.96 o 
 -21   3   3        5.94        5.91      4.51 o 
 -20   3   3       43.27       43.50      5.26 o 
 -19   3   3       24.88       34.12      4.16 o 
 -18   3   3      280.04      275.39      7.82 o 
 -17   3   3       18.82       17.66      2.89 o 
 -16   3   3      134.51      138.29      5.26 o 
 -15   3   3      462.12      460.94      9.53 o 
 -14   3   3      193.93      192.33      5.68 o 
 -13   3   3      436.32      437.31      8.73 o 
 -12   3   3      251.91      258.49      4.93 o 
 -11   3   3       61.03       57.12      2.30 o 
 -10   3   3      178.19      177.52      3.77 o 
  -9   3   3      112.54      121.82      2.86 o 
  -8   3   3      168.21      185.57      3.44 o 
  -7   3   3      281.37      333.34      4.78 o 
  -6   3   3      363.15      335.27      4.66 o 
  -5   3   3        1.65        0.46      0.64 o 
  -4   3   3      841.26      855.88      8.76 o 
  -3   3   3     2461.76     2578.88     27.99 o 
  -2   3   3     1161.64     1067.91     11.30 o 
  -1   3   3      103.38       98.82      2.07 o 
   0   3   3     5018.25     5004.10     48.30 o 
   1   3   3     2755.23     2978.93     27.53 o 
   2   3   3      150.16      127.87      2.70 o 
   3   3   3       21.45       20.63      1.21 o 
   4   3   3     1623.06     1611.51     15.86 o 
   5   3   3     2799.69     2837.52     24.13 o 
   6   3   3        7.62        9.78      1.16 o 
   7   3   3        8.82        8.75      1.20 o 
   8   3   3        6.31        1.05      1.22 o 
   9   3   3       79.38       75.72      3.04 o 
  10   3   3      413.24      396.62      7.22 o 
  11   3   3       48.72       48.24      2.71 o 
  12   3   3        0.08        0.61      1.70 o 
  13   3   3      290.00      276.81      6.39 o 
  14   3   3      184.85      190.75      5.53 o 
  15   3   3      361.69      365.14      8.65 o 
  16   3   3       12.21       13.44      2.80 o 
  17   3   3      162.84      147.40      6.43 o 
  18   3   3        2.31       -3.26      3.26 o 
  19   3   3       24.11       22.98      4.76 o 
  20   3   3       22.86       20.12      5.88 o 
 -22   4   3       11.83       14.82      4.50 o 
 -21   4   3       38.67       39.89      5.32 o 
 -20   4   3       10.78       15.87      4.54 o 
 -19   4   3        7.42        7.41      3.37 o 
 -18   4   3       30.73       27.35      3.84 o 
 -17   4   3       36.95       33.72      4.14 o 
 -16   4   3       78.57       79.90      4.25 o 
 -15   4   3        2.40       -2.01      2.55 o 
 -14   4   3        0.03       -0.92      1.79 o 
 -13   4   3      121.31      115.12      3.69 o 
 -12   4   3      147.88      160.87      4.95 o 
 -11   4   3       61.82       69.28      2.60 o 
 -10   4   3       68.24       71.09      2.55 o 
  -9   4   3        3.60        3.76      1.25 o 
  -8   4   3      332.76      387.99      5.66 o 
  -7   4   3      458.28      446.65      5.68 o 
  -6   4   3     2531.19     2582.35     22.10 o 
  -5   4   3      487.40      453.49      6.65 o 
  -4   4   3      899.73      979.27     14.09 o 
  -3   4   3       17.67       17.61      1.19 o 
  -2   4   3      116.68      131.38      2.63 o 
  -1   4   3      910.04      899.27     10.36 o 
   0   4   3        0.83        1.82      0.91 o 
   1   4   3     3947.56     4092.83     46.74 o 
   2   4   3      224.46      249.23      3.79 o 
   3   4   3       49.90       38.06      1.62 o 
   4   4   3      996.14     1002.85     11.78 o 
   5   4   3      705.02      684.26      7.98 o 
   6   4   3        0.01       -0.06      1.24 o 
   7   4   3      180.67      201.22      4.10 o 
   8   4   3      214.51      252.13      4.94 o 
   9   4   3      385.24      405.83      6.73 o 
  10   4   3       52.71       47.30      2.67 o 
  11   4   3      133.42      125.91      4.07 o 
  12   4   3        0.13       -2.24      2.24 o 
  13   4   3      112.91      116.44      5.75 o 
  14   4   3       92.27       81.60      3.84 o 
  15   4   3       98.90       96.95      6.71 o 
  16   4   3        3.52       -1.20      2.63 o 
  17   4   3       50.39       52.36      5.59 o 
  18   4   3       47.75       48.75      5.57 o 
  19   4   3        1.58        0.57      3.84 o 
 -22   5   3        1.62        1.26      5.50 o 
 -21   5   3        2.10        7.03      4.18 o 
 -20   5   3        2.55        5.52      3.72 o 
 -19   5   3        4.28        3.72      3.05 o 
 -18   5   3      140.86      145.19      8.56 o 
 -17   5   3      252.90      252.36      8.62 o 
 -16   5   3       23.50       17.98      3.28 o 
 -15   5   3       77.11       76.24      4.13 o 
 -14   5   3      115.60      118.85      4.19 o 
 -13   5   3       14.04       15.72      1.97 o 
 -12   5   3       73.21       56.94      2.73 o 
 -11   5   3     1052.81     1106.46     14.07 o 
 -10   5   3      174.24      178.25      3.72 o 
  -9   5   3      142.52      124.58      3.06 o 
  -8   5   3        0.87        8.51      1.29 o 
  -7   5   3      879.19      855.11      9.59 o 
  -6   5   3      400.78      394.26      5.66 o 
  -5   5   3      820.90      811.76     10.23 o 
  -4   5   3     1347.30     1556.22     16.62 o 
  -3   5   3     1553.04     1767.22     17.35 o 
  -2   5   3        1.17       -0.45      1.01 o 
  -1   5   3      152.45      172.64      3.35 o 
   0   5   3       10.63       21.35      1.82 o 
   1   5   3        5.05        7.20      1.32 o 
   2   5   3      554.22      616.61      7.78 o 
   3   5   3      324.50      295.35      4.65 o 
   4   5   3      156.00      180.62      3.73 o 
   5   5   3      202.70      221.38      5.24 o 
   6   5   3       87.79       91.68      3.87 o 
   7   5   3       89.46      114.76      3.60 o 
   8   5   3       42.74       41.25      2.63 o 
   9   5   3       42.04       53.25      3.29 o 
  10   5   3      159.32      172.14      4.57 o 
  11   5   3        7.89        8.02      1.93 o 
  12   5   3      110.20       92.78      4.31 o 
  13   5   3        8.51        8.76      2.27 o 
  14   5   3        5.99        8.42      3.06 o 
  15   5   3       57.08       56.51      4.73 o 
  16   5   3        2.05        5.69      4.27 o 
  17   5   3       52.15       55.65      6.21 o 
  18   5   3       23.83       22.21      4.84 o 
  19   5   3        7.95        4.26      7.95 o 
 -21   6   3       76.90      107.02      9.89 o 
 -20   6   3       15.00       14.69      8.34 o 
 -19   6   3        1.81       -2.85      3.48 o 
 -18   6   3        6.21       -2.22      3.13 o 
 -17   6   3        0.40       -1.97      2.79 o 
 -16   6   3       33.64       30.08      3.87 o 
 -15   6   3       12.70       19.44      3.54 o 
 -14   6   3       99.02       92.09      3.65 o 
 -13   6   3      615.40      614.56      9.07 o 
 -12   6   3       37.18       29.17      2.08 o 
 -11   6   3      170.32      173.30      4.07 o 
 -10   6   3        2.09        1.86      1.56 o 
  -9   6   3       52.90       58.59      2.30 o 
  -8   6   3        3.79        4.25      1.31 o 
  -7   6   3      264.40      261.76      5.26 o 
  -6   6   3       38.89       37.56      2.24 o 
  -5   6   3        6.65        5.00      1.36 o 
  -4   6   3      388.48      379.22      6.11 o 
  -3   6   3       48.58       63.37      2.50 o 
  -2   6   3     5922.46     6292.76     65.35 o 
  -1   6   3        6.83        7.34      1.58 o 
   0   6   3      190.56      175.34      4.27 o 
   1   6   3        5.58        9.16      3.19 o 
   2   6   3      383.09      353.93      7.19 o 
   3   6   3       19.91       15.47      1.40 o 
   4   6   3      136.29      163.16      4.04 o 
   5   6   3      229.31      206.10      5.04 o 
   6   6   3        8.18        5.34      2.01 o 
   7   6   3      245.54      235.62      5.69 o 
   8   6   3      149.08      150.78      5.28 o 
   9   6   3      141.14      125.00      5.98 o 
  10   6   3        4.64        3.22      2.37 o 
  11   6   3        0.72       -2.59      2.59 o 
  12   6   3       79.59       86.12      5.20 o 
  13   6   3        1.53        2.82      2.84 o 
  14   6   3        3.29        5.23      3.06 o 
  15   6   3       30.68       25.41      4.06 o 
  16   6   3      104.84      107.41      9.26 o 
  17   6   3        0.27        1.19      3.71 o 
  18   6   3       84.68       70.40      6.80 o 
 -20   7   3        1.50        9.74      6.38 o 
 -19   7   3        5.51        5.81      4.22 o 
 -18   7   3        0.64        1.27      3.61 o 
 -17   7   3       10.49        8.49      3.25 o 
 -16   7   3        0.91       -1.84      2.79 o 
 -15   7   3       38.70       37.15      5.63 o 
 -14   7   3       20.09       20.81      3.66 o 
 -13   7   3       46.99       43.42      3.21 o 
 -12   7   3       64.91       73.55      2.91 o 
 -11   7   3      154.35      180.65      4.25 o 
 -10   7   3        7.27        3.74      1.52 o 
  -9   7   3      561.61      579.33      9.35 o 
  -8   7   3       46.71       45.58      2.56 o 
  -7   7   3        7.38        4.55      1.88 o 
  -6   7   3        7.02        4.62      1.90 o 
  -5   7   3       10.56       17.19      2.27 o 
  -4   7   3       10.28        8.94      1.52 o 
  -3   7   3       53.76       54.15      2.39 o 
  -2   7   3       75.19       77.29      2.79 o 
  -1   7   3       73.86       87.58      2.99 o 
   0   7   3      297.77      314.20      6.26 o 
   1   7   3      537.33      482.41      8.30 o 
   2   7   3        3.58        2.75      1.59 o 
   3   7   3       71.70       70.76      2.94 o 
   4   7   3       36.16       50.05      2.09 o 
   5   7   3      187.81      172.16      4.91 o 
   6   7   3       37.30       35.82      3.02 o 
   7   7   3      873.58      897.50     15.97 o 
   8   7   3     1637.56     1703.02     25.18 o 
   9   7   3      189.49      199.70      6.47 o 
  10   7   3        7.67        4.09      5.01 o 
  11   7   3        7.45       14.05      3.54 o 
  12   7   3       61.79       63.07      5.06 o 
  13   7   3        3.85        8.19      3.45 o 
  14   7   3        1.48        4.60      3.13 o 
  15   7   3       33.52       35.02      5.16 o 
  16   7   3       34.56       49.14      5.94 o 
  17   7   3       11.33       18.74      4.96 o 
 -19   8   3        9.66       12.61      5.77 o 
 -18   8   3       24.18       19.94      4.86 o 
 -17   8   3        2.65        5.09      5.03 o 
 -16   8   3       99.41       99.57      6.45 o 
 -15   8   3      120.72      123.67      6.63 o 
 -14   8   3       82.17       89.18      5.57 o 
 -13   8   3       18.85       17.91      3.16 o 
 -12   8   3      100.89       99.27      4.60 o 
 -11   8   3        0.23        3.45      2.51 o 
 -10   8   3       23.91       27.42      4.11 o 
  -9   8   3       84.60       83.82      4.25 o 
  -8   8   3       83.59       80.92      4.17 o 
  -7   8   3      200.45      181.08      7.56 o 
  -6   8   3       66.93       62.83      4.00 o 
  -5   8   3        0.34       -1.87      1.87 o 
  -4   8   3        6.67        3.67      1.72 o 
  -3   8   3       62.78       64.53      3.04 o 
  -2   8   3      312.63      284.41      6.16 o 
  -1   8   3       96.38       96.76      3.68 o 
   0   8   3       59.42       68.58      3.22 o 
   1   8   3      307.02      314.29      6.70 o 
   2   8   3      286.28      276.29      6.86 o 
   3   8   3        3.14        4.78      1.56 o 
   4   8   3       71.80       67.42      3.48 o 
   5   8   3      261.89      256.42      6.42 o 
   6   8   3      131.34      125.91      5.14 o 
   7   8   3       57.02       58.23      4.53 o 
   8   8   3      100.37      122.44      6.76 o 
   9   8   3      433.45      475.35     12.33 o 
  10   8   3       18.83       21.65      3.82 o 
  11   8   3        6.03       12.38      4.04 o 
  12   8   3        4.36       -0.33      3.65 o 
  13   8   3        3.10        0.02      3.69 o 
  14   8   3       20.05       32.83      7.70 o 
  15   8   3       78.88       97.90      7.46 o 
  16   8   3       46.80       53.66      7.72 o 
 -17   9   3        0.00        0.63      3.68 o 
 -16   9   3       25.99       39.40      5.53 o 
 -15   9   3        3.06        4.00      3.25 o 
 -14   9   3       15.58       11.06      4.15 o 
 -13   9   3        4.66        2.38      3.64 o 
 -12   9   3       69.83       57.88      4.37 o 
 -11   9   3      105.95       99.30      6.80 o 
 -10   9   3       25.63       21.73      4.26 o 
  -9   9   3        3.44       -1.98      2.78 o 
  -8   9   3      205.50      193.09      8.06 o 
  -7   9   3       68.41       69.92      5.64 o 
  -6   9   3       30.54       30.54      4.32 o 
  -5   9   3       23.94       11.51      3.64 o 
  -4   9   3        6.93        9.99      3.29 o 
  -3   9   3       22.73       24.61      3.18 o 
  -2   9   3      177.19      172.52      5.64 o 
  -1   9   3      933.18      969.38     15.92 o 
   0   9   3      193.38      193.06      6.12 o 
   1   9   3     1052.10     1061.26     17.26 o 
   2   9   3       67.66       42.05      5.71 o 
   3   9   3      139.10      112.37      5.47 o 
   4   9   3        5.91        5.68      2.44 o 
   5   9   3      113.54       98.64      4.86 o 
   6   9   3      114.45       94.30      5.41 o 
   7   9   3       26.15       26.72      3.80 o 
   8   9   3        9.35       11.03      3.31 o 
   9   9   3      410.31      402.51     20.20 o 
  10   9   3        0.76        2.35      5.15 o 
  11   9   3       88.25      106.05      7.27 o 
  12   9   3        0.14        6.84      3.85 o 
  13   9   3       15.28       26.26      9.73 o 
  14   9   3        0.25        6.57      4.90 o 
 -15  10   3       16.02       13.90      7.76 o 
 -14  10   3       90.30       88.47      8.89 o 
 -13  10   3        3.40        8.71      4.70 o 
 -12  10   3        2.24        4.50      3.95 o 
 -11  10   3       10.10        5.22      3.87 o 
 -10  10   3       37.49       39.54      5.15 o 
  -9  10   3       44.45       42.82      4.63 o 
  -8  10   3        1.55       -0.75      2.80 o 
  -7  10   3       19.36       16.41      4.31 o 
  -6  10   3        3.29       -3.05      3.05 o 
  -5  10   3      161.53      144.40      7.82 o 
  -4  10   3        1.03        9.83      3.72 o 
  -3  10   3        0.15        3.34      2.69 o 
  -2  10   3      752.79      757.79     15.39 o 
  -1  10   3       12.45       12.01      3.12 o 
   0  10   3      264.33      254.95      8.06 o 
   1  10   3        7.60        5.66      2.92 o 
   2  10   3       70.63       76.26      4.96 o 
   3  10   3      142.86      163.57     10.91 o 
   4  10   3        3.86       -0.79      2.43 o 
   5  10   3        3.65        0.87      2.38 o 
   6  10   3        1.54        3.24      2.71 o 
   7  10   3       79.77       68.32      5.17 o 
   8  10   3        0.67        3.67      3.19 o 
   9  10   3        1.91        2.33      3.49 o 
  10  10   3        5.95       14.18      5.38 o 
  11  10   3        0.83       -0.90      7.90 o 
  12  10   3        0.00       -4.30      4.30 o 
 -13  11   3       36.42       27.04      6.37 o 
 -12  11   3       28.83       20.36      6.05 o 
 -11  11   3      101.80       87.10     11.03 o 
 -10  11   3        0.15       -2.01      3.01 o 
  -9  11   3       31.96       33.30      4.62 o 
  -8  11   3        4.07        5.46      3.78 o 
  -7  11   3       29.22       39.74      5.39 o 
  -6  11   3       42.21       34.75      6.16 o 
  -5  11   3       69.42       73.70      8.36 o 
  -4  11   3        2.34       -3.30      3.85 o 
  -3  11   3       10.65       13.07      4.35 o 
  -2  11   3      199.81      205.60      9.73 o 
  -1  11   3      379.85      411.91     21.56 o 
   0  11   3      228.16      209.31      9.85 o 
   1  11   3       98.31      102.48      5.83 o 
   2  11   3      148.85      164.83      7.62 o 
   3  11   3        2.04       -0.48      2.84 o 
   4  11   3       10.50        9.84      2.92 o 
   5  11   3       14.39        9.08      2.91 o 
   6  11   3       25.48       35.18      3.97 o 
   7  11   3        6.71       10.18      4.23 o 
   8  11   3       45.16       55.29      6.21 o 
   9  11   3       22.73       26.90      6.48 o 
  10  11   3        1.20        1.99      4.57 o 
  -9  12   3        1.45        3.41      3.86 o 
  -8  12   3        0.71        0.30      3.36 o 
  -7  12   3       14.78       10.40      4.46 o 
  -6  12   3        0.01        1.49      3.98 o 
  -5  12   3        0.29        1.52      6.18 o 
  -4  12   3        2.35        1.48      3.67 o 
  -3  12   3        5.98        7.18      4.03 o 
  -2  12   3       13.08       18.13      4.82 o 
  -1  12   3      112.80      118.45      8.00 o 
   0  12   3        6.43        7.20      4.94 o 
   1  12   3      100.71       86.77      7.16 o 
   2  12   3        2.72        0.37      3.89 o 
   3  12   3       28.26       29.83      5.26 o 
   4  12   3        8.23        4.61      3.55 o 
   5  12   3       12.43       13.26      5.39 o 
   6  12   3        3.02        3.87      4.87 o 
   7  12   3        0.72       -4.51      4.51 o 
  -3  13   3        3.11        9.48      7.73 o 
  -2  13   3        0.09        4.12      6.94 o 
  -1  13   3        0.00        6.15      7.62 o 
   0  13   3        0.14       -4.85      6.04 o 
 -23   0   4        5.13        3.61      6.77 o 
 -22   0   4        5.45       14.22      7.67 o 
 -21   0   4        3.32        4.01      6.60 o 
 -20   0   4      283.46      281.97     18.73 o 
 -19   0   4      114.05      102.62     11.40 o 
 -18   0   4       36.56       43.21      8.29 o 
 -17   0   4       66.30       58.64      5.80 o 
 -16   0   4       86.98       96.30     12.55 o 
 -15   0   4        1.36        0.94      2.58 o 
 -14   0   4       15.62       11.83      2.65 o 
 -13   0   4     1241.69     1300.56     42.62 o 
 -12   0   4     1700.92     1687.69     30.94 o 
 -11   0   4    10426.13    10244.39    254.00 o 
 -10   0   4     4707.61     4673.30     89.91 o 
  -9   0   4       29.44       45.54      2.92 o 
  -8   0   4     5209.24     5075.38     80.47 o 
  -7   0   4     2583.06     2407.85     39.25 o 
  -6   0   4     4262.27     4235.13     58.32 o 
  -5   0   4     8715.07     8713.31    118.48 o 
  -4   0   4     5484.08     5382.34     84.72 o 
  -3   0   4      500.49      629.03     12.58 o 
  -2   0   4     4769.83     4659.54     63.74 o 
  -1   0   4     1854.17     1989.19     24.62 o 
   0   0   4     7393.60     7520.34     89.15 o 
   1   0   4     1021.41     1031.15     12.36 o 
   2   0   4     2670.34     2746.61     28.42 o 
   3   0   4     5989.18     5762.19     62.39 o 
   4   0   4      706.30      807.85     10.36 o 
   5   0   4      322.60      321.30      5.34 o 
   6   0   4     5326.18     5336.83     64.10 o 
   7   0   4        0.01        1.08      1.44 o 
   8   0   4     1427.50     1403.91     17.68 o 
   9   0   4       41.99       40.78      2.33 o 
  10   0   4      399.22      397.21      7.08 o 
  11   0   4       89.89       79.05      3.49 o 
  12   0   4      168.03      171.78      5.10 o 
  13   0   4       11.02       13.86      2.66 o 
  14   0   4      661.20      646.42     18.24 o 
  15   0   4      103.91      116.96      7.86 o 
  16   0   4      106.97      130.41      7.02 o 
  17   0   4       25.06       17.36      4.11 o 
  18   0   4        2.71        3.38      4.43 o 
  19   0   4        0.00        1.65      4.75 o 
 -23   1   4       21.18       21.62      4.79 o 
 -22   1   4        1.77        2.34      6.80 o 
 -21   1   4        2.86        4.58      8.97 o 
 -20   1   4        6.60        3.56      4.13 o 
 -19   1   4       18.23       12.15      4.81 o 
 -18   1   4      425.49      441.34     12.95 o 
 -17   1   4        1.24       -1.96      2.33 o 
 -16   1   4       53.23       53.49      5.29 o 
 -15   1   4       10.33        7.50      2.25 o 
 -14   1   4       10.72        9.81      1.98 o 
 -13   1   4        1.21       -0.16      1.44 o 
 -12   1   4      130.16      131.90      3.96 o 
 -11   1   4       24.37       25.46      2.09 o 
 -10   1   4     3465.34     3616.79     44.63 o 
  -9   1   4      932.82      860.89     10.66 o 
  -8   1   4      915.92      837.45     10.99 o 
  -7   1   4      270.73      247.58      4.19 o 
  -6   1   4       33.54       64.79      1.81 o 
  -5   1   4     1114.35     1165.55     13.01 o 
  -4   1   4      478.37      434.55      5.80 o 
  -3   1   4      967.26      995.11     12.10 o 
  -2   1   4       23.62       25.17      1.59 o 
  -1   1   4        4.01        1.46      0.64 o 
   0   1   4     1041.29     1085.39      9.58 o 
   1   1   4     1243.79     1221.65     10.19 o 
   2   1   4      656.79      705.79      6.38 o 
   3   1   4      113.81      125.74      1.95 o 
   4   1   4      592.81      623.70      5.98 o 
   5   1   4     1572.04     1533.27     12.49 o 
   6   1   4      994.18     1060.19      9.62 o 
   7   1   4      213.41      217.77      3.44 o 
   8   1   4      146.22      158.09      3.26 o 
   9   1   4       19.25       26.34      1.56 o 
  10   1   4       35.84       33.87      1.90 o 
  11   1   4        0.37       -0.96      1.15 o 
  12   1   4       76.05       77.94      2.62 o 
  13   1   4      145.11      150.26      3.53 o 
  14   1   4      479.91      472.30      7.62 o 
  15   1   4       11.54       15.99      2.25 o 
  16   1   4        0.60        0.02      2.18 o 
  17   1   4        3.78        1.98      2.31 o 
  18   1   4        2.02       -0.57      2.64 o 
  19   1   4        2.92        8.78      3.62 o 
 -23   2   4        7.19        2.84      3.81 o 
 -22   2   4        3.69        4.59      4.41 o 
 -21   2   4       23.23       24.67      4.65 o 
 -20   2   4       10.45        6.80      3.81 o 
 -19   2   4      180.91      165.35      8.05 o 
 -18   2   4       20.00       15.89      3.33 o 
 -17   2   4      306.61      324.85     10.62 o 
 -16   2   4        0.00       -0.26      2.22 o 
 -15   2   4       10.97       11.44      2.50 o 
 -14   2   4        0.39        2.42      1.71 o 
 -13   2   4      169.70      162.44      5.45 o 
 -12   2   4        7.10        9.67      1.50 o 
 -11   2   4       12.80        8.53      1.46 o 
 -10   2   4     2168.46     2167.69     24.25 o 
  -9   2   4       13.41       17.01      1.47 o 
  -8   2   4     1410.11     1482.76     18.21 o 
  -7   2   4        0.62        2.23      0.86 o 
  -6   2   4      222.85      212.33      3.22 o 
  -5   2   4      216.34      188.86      2.83 o 
  -4   2   4     4710.34     4583.20     46.89 o 
  -3   2   4       50.98       43.48      1.41 o 
  -2   2   4     3877.80     3696.33     38.33 o 
  -1   2   4      892.93      934.07      9.99 o 
   0   2   4     1505.30     1563.72     14.95 o 
   1   2   4     1552.59     1648.82     15.75 o 
   2   2   4        2.87        1.37      0.66 o 
   3   2   4      319.43      290.58      3.47 o 
   4   2   4     1721.55     1802.26     16.44 o 
   5   2   4      760.11      844.59      8.26 o 
   6   2   4     1280.57     1280.41     12.52 o 
   7   2   4     1039.09     1074.14     12.54 o 
   8   2   4        1.36        0.86      1.11 o 
   9   2   4      479.68      451.99      5.96 o 
  10   2   4      292.79      314.96      5.78 o 
  11   2   4       13.61       14.97      1.72 o 
  12   2   4      604.25      602.46      8.51 o 
  13   2   4       12.65       14.80      2.24 o 
  14   2   4      248.51      254.32      6.55 o 
  15   2   4        0.05        0.79      2.02 o 
  16   2   4        2.03       -0.24      2.05 o 
  17   2   4        9.49       16.80      3.58 o 
  18   2   4       17.45       16.98      3.85 o 
  19   2   4        6.00        8.47      3.73 o 
 -23   3   4        6.63        5.85      6.52 o 
 -22   3   4        5.14        4.99      3.93 o 
 -21   3   4       18.47       19.64      4.54 o 
 -20   3   4       10.10       10.86      7.27 o 
 -19   3   4        5.35        4.62      3.54 o 
 -18   3   4        5.73       -0.26      2.98 o 
 -17   3   4       76.82       57.90      4.59 o 
 -16   3   4      984.32     1023.25     16.81 o 
 -15   3   4        7.48        9.63      2.31 o 
 -14   3   4      161.32      157.77      4.71 o 
 -13   3   4        0.39        4.85      2.88 o 
 -12   3   4      201.35      215.74      4.48 o 
 -11   3   4       77.59       82.40      2.60 o 
 -10   3   4      403.80      378.49      5.64 o 
  -9   3   4      103.81      103.59      3.29 o 
  -8   3   4     1241.64     1241.89     14.48 o 
  -7   3   4     1615.13     1684.27     18.78 o 
  -6   3   4      207.10      217.50      3.31 o 
  -5   3   4     2131.16     2153.05     20.41 o 
  -4   3   4      504.77      474.39      5.44 o 
  -3   3   4      528.11      581.52      7.43 o 
  -2   3   4      162.06      151.20      2.52 o 
  -1   3   4      361.14      366.03      4.71 o 
   0   3   4      336.00      317.17      4.20 o 
   1   3   4     1397.17     1477.58     14.88 o 
   2   3   4       14.81       17.86      1.31 o 
   3   3   4     3608.33     3738.96     39.31 o 
   4   3   4       87.10       81.41      2.59 o 
   5   3   4     1434.95     1524.84     13.91 o 
   6   3   4        1.05        1.21      1.07 o 
   7   3   4     1382.71     1366.16     15.53 o 
   8   3   4     1122.17     1096.54     13.64 o 
   9   3   4      848.65      862.30     10.86 o 
  10   3   4      535.98      592.25      8.48 o 
  11   3   4       41.28       47.88      2.72 o 
  12   3   4       79.76       89.94      3.73 o 
  13   3   4        4.42       -0.07      2.09 o 
  14   3   4      111.83      131.16      5.41 o 
  15   3   4        0.08       -0.90      2.35 o 
  16   3   4       25.80       18.39      4.19 o 
  17   3   4        1.92        0.23      2.61 o 
  18   3   4        7.57        4.12      5.72 o 
  19   3   4        0.11       -1.65      4.50 o 
 -22   4   4        9.64        7.60      4.02 o 
 -21   4   4        1.21        1.17      3.77 o 
 -20   4   4       62.72       57.40      5.90 o 
 -19   4   4        0.03       -3.14      3.14 o 
 -18   4   4      175.07      202.00      8.88 o 
 -17   4   4       67.02       69.98      4.79 o 
 -16   4   4        2.58        3.92      2.71 o 
 -15   4   4       53.67       57.48      4.04 o 
 -14   4   4       70.88       63.44      2.99 o 
 -13   4   4        0.30       -1.02      1.39 o 
 -12   4   4       61.08       62.19      2.57 o 
 -11   4   4      291.77      288.39      6.09 o 
 -10   4   4      161.87      156.36      3.68 o 
  -9   4   4       37.05       44.75      1.94 o 
  -8   4   4      630.31      614.47      7.33 o 
  -7   4   4      778.72      773.43      9.18 o 
  -6   4   4       98.12      109.43      2.52 o 
  -5   4   4      566.84      543.07      6.81 o 
  -4   4   4      134.54      144.02      2.81 o 
  -3   4   4     1596.86     1598.19     16.74 o 
  -2   4   4       53.84       50.72      1.75 o 
  -1   4   4      695.62      751.15      8.77 o 
   0   4   4       45.82       43.22      1.71 o 
   1   4   4      338.16      337.68      5.76 o 
   2   4   4       29.05       25.41      1.60 o 
   3   4   4      815.13      835.72     10.49 o 
   4   4   4       26.20       36.78      1.75 o 
   5   4   4      989.50      957.06     11.31 o 
   6   4   4       94.72       87.19      2.81 o 
   7   4   4       21.22       27.22      2.89 o 
   8   4   4       35.52       33.01      2.03 o 
   9   4   4       64.69       52.57      2.45 o 
  10   4   4        8.54        8.03      1.80 o 
  11   4   4       16.29       14.06      2.09 o 
  12   4   4       33.56       23.75      2.59 o 
  13   4   4      183.72      184.29      5.47 o 
  14   4   4       99.84      111.82      5.23 o 
  15   4   4        0.37       -0.85      3.26 o 
  16   4   4        9.21       13.15      4.16 o 
  17   4   4       52.89       45.39      5.51 o 
  18   4   4       68.19       74.37      6.56 o 
 -21   5   4       69.69       72.62      6.71 o 
 -20   5   4        0.70        3.15      3.45 o 
 -19   5   4       43.78       43.14      7.04 o 
 -18   5   4       28.89       41.62      5.05 o 
 -17   5   4       80.49       80.96      5.15 o 
 -16   5   4        0.95       -1.52      2.44 o 
 -15   5   4      138.47      150.34      5.04 o 
 -14   5   4       35.83       25.90      2.61 o 
 -13   5   4       58.25       52.14      2.83 o 
 -12   5   4       67.57       57.50      2.86 o 
 -11   5   4        6.34        2.69      1.39 o 
 -10   5   4      944.09      945.64     11.35 o 
  -9   5   4      372.38      406.95      6.03 o 
  -8   5   4      909.39      911.61     10.79 o 
  -7   5   4       34.67       33.86      1.60 o 
  -6   5   4      302.66      326.27      4.75 o 
  -5   5   4       33.52       27.88      1.62 o 
  -4   5   4     1282.24     1377.12     15.95 o 
  -3   5   4      389.91      397.63      5.60 o 
  -2   5   4      523.99      526.58      6.84 o 
  -1   5   4      455.46      507.06      6.65 o 
   0   5   4       23.70       21.05      2.18 o 
   1   5   4      225.80      217.18      5.41 o 
   2   5   4      199.37      183.58      3.42 o 
   3   5   4      155.01      142.67      3.21 o 
   4   5   4      390.91      363.04      5.91 o 
   5   5   4     1071.67     1101.89     13.63 o 
   6   5   4       72.05       74.20      4.62 o 
   7   5   4       13.20       25.55      2.58 o 
   8   5   4        3.32        3.07      1.63 o 
   9   5   4       14.47        8.52      2.08 o 
  10   5   4        8.89        6.85      2.95 o 
  11   5   4       38.35       37.53      3.38 o 
  12   5   4        6.19        4.40      2.08 o 
  13   5   4        0.56        2.03      2.42 o 
  14   5   4       45.81       37.43      4.86 o 
  15   5   4       23.89       29.01      4.76 o 
  16   5   4        6.30        3.04      3.57 o 
  17   5   4        0.10        0.29      3.51 o 
  18   5   4        0.00       -0.88      4.91 o 
 -21   6   4       30.45       38.58      7.26 o 
 -20   6   4       49.60       52.86      8.56 o 
 -19   6   4        2.80       -2.15      3.17 o 
 -18   6   4       46.87       48.26      5.43 o 
 -17   6   4        1.56       -2.01      3.36 o 
 -16   6   4        4.82        2.51      2.83 o 
 -15   6   4      218.85      218.14      6.19 o 
 -14   6   4        1.50       -1.53      1.69 o 
 -13   6   4       13.78       12.36      2.05 o 
 -12   6   4        9.63       10.27      2.01 o 
 -11   6   4     1045.24     1068.22     13.67 o 
 -10   6   4      831.99      862.38     10.78 o 
  -9   6   4       37.09       36.01      2.03 o 
  -8   6   4       10.15       13.31      1.49 o 
  -7   6   4      419.69      425.57      7.15 o 
  -6   6   4      537.08      536.82      9.12 o 
  -5   6   4      509.37      534.32      9.88 o 
  -4   6   4       52.48       42.56      2.08 o 
  -3   6   4       24.67       22.38      1.63 o 
  -2   6   4      256.10      273.52      4.94 o 
  -1   6   4      354.54      351.43      5.81 o 
   0   6   4       99.58      106.30      3.41 o 
   1   6   4     1347.63     1241.33     16.45 o 
   2   6   4       50.86       56.70      2.20 o 
   3   6   4        4.22        4.96      1.25 o 
   4   6   4        0.41       -0.79      1.19 o 
   5   6   4      335.96      271.01      5.13 o 
   6   6   4      124.31      125.69      4.29 o 
   7   6   4       25.41       22.26      2.61 o 
   8   6   4      146.63      137.22      5.76 o 
   9   6   4      328.50      315.01      8.92 o 
  10   6   4       65.78       77.88      4.32 o 
  11   6   4        7.74        7.42      2.81 o 
  12   6   4       18.89       17.95      3.53 o 
  13   6   4      142.71      141.78      7.76 o 
  14   6   4        2.00        5.35      3.61 o 
  15   6   4        0.12        1.17      4.54 o 
  16   6   4        0.05        0.55      3.59 o 
  17   6   4        1.21        3.36      4.37 o 
 -20   7   4       25.34       33.77      6.86 o 
 -19   7   4        0.64       -2.13      5.01 o 
 -18   7   4        0.41        1.42      4.52 o 
 -17   7   4       17.01       14.54      5.45 o 
 -16   7   4        8.27        9.66      5.06 o 
 -15   7   4       29.25       34.54      4.03 o 
 -14   7   4      130.69      120.54      4.87 o 
 -13   7   4       10.67        5.50      2.23 o 
 -12   7   4      235.11      225.78      6.69 o 
 -11   7   4      560.05      536.12      9.05 o 
 -10   7   4      322.97      315.26      6.46 o 
  -9   7   4      207.78      202.61      5.60 o 
  -8   7   4      401.58      402.69      6.85 o 
  -7   7   4       11.06       11.45      1.72 o 
  -6   7   4       17.73       11.33      1.73 o 
  -5   7   4      203.76      223.53      7.38 o 
  -4   7   4      200.93      218.58      5.09 o 
  -3   7   4        7.58       11.65      1.67 o 
  -2   7   4        3.99        7.26      1.53 o 
  -1   7   4      405.55      390.88      7.41 o 
   0   7   4       29.27       40.20      2.28 o 
   1   7   4      233.55      227.84      5.34 o 
   2   7   4       15.68       18.83      1.70 o 
   3   7   4        2.12       -0.93      1.24 o 
   4   7   4      610.98      625.05     11.29 o 
   5   7   4      759.26      737.64     13.07 o 
   6   7   4       22.70       25.73      3.40 o 
   7   7   4      474.75      497.45     11.67 o 
   8   7   4        5.10        4.34      2.95 o 
   9   7   4      658.24      670.27     14.64 o 
  10   7   4      215.29      207.18      8.91 o 
  11   7   4      219.35      202.84      9.27 o 
  12   7   4        4.21        5.68      4.44 o 
  13   7   4        0.72        4.96      3.92 o 
  14   7   4        2.60        4.51      3.81 o 
  15   7   4       30.91       38.47      5.53 o 
  16   7   4        0.65        0.08      4.77 o 
 -18   8   4       17.34       15.28      4.75 o 
 -17   8   4       67.50       67.03      6.34 o 
 -16   8   4        1.08        3.03      3.48 o 
 -15   8   4       60.28       58.21      5.68 o 
 -14   8   4       59.10       59.15      7.82 o 
 -13   8   4        1.51        0.65      2.28 o 
 -12   8   4       36.72       45.45      3.46 o 
 -11   8   4      286.55      268.03      8.09 o 
 -10   8   4      352.00      336.42      9.07 o 
  -9   8   4      340.16      313.64      9.13 o 
  -8   8   4       10.69       17.95      3.23 o 
  -7   8   4       21.22       13.68      3.61 o 
  -6   8   4      245.33      246.77      9.00 o 
  -5   8   4       77.90       74.41      5.14 o 
  -4   8   4       83.43       91.29      4.80 o 
  -3   8   4        5.45        3.96      2.11 o 
  -2   8   4      230.53      227.86      7.27 o 
  -1   8   4      995.76      923.92     14.97 o 
   0   8   4      121.88      127.59      5.40 o 
   1   8   4       83.19       70.06      4.82 o 
   2   8   4      137.00      141.99      4.62 o 
   3   8   4      126.47      121.63      5.09 o 
   4   8   4       37.54       42.23      2.50 o 
   5   8   4       70.05       84.25      4.99 o 
   6   8   4        1.74        2.12      2.83 o 
   7   8   4      151.26      135.56      6.77 o 
   8   8   4       56.70       58.23      4.84 o 
   9   8   4      440.12      502.21     12.67 o 
  10   8   4        0.12        1.84      4.29 o 
  11   8   4        0.05        1.74      4.17 o 
  12   8   4       14.69       22.76      8.55 o 
  13   8   4        2.64       -3.28      4.26 o 
  14   8   4       37.86       56.82     12.19 o 
  15   8   4       20.55       29.03      6.40 o 
 -17   9   4        7.62       12.98      5.72 o 
 -16   9   4       40.14       47.31      7.86 o 
 -15   9   4       58.44       60.74      7.60 o 
 -14   9   4       41.98       35.29      6.38 o 
 -13   9   4       10.33       16.60      3.65 o 
 -12   9   4       55.43       74.24      4.89 o 
 -11   9   4      157.56      171.94      6.84 o 
 -10   9   4      237.49      202.43      9.13 o 
  -9   9   4      199.94      199.59      7.70 o 
  -8   9   4       13.68       14.99      3.34 o 
  -7   9   4       16.83        9.54      3.65 o 
  -6   9   4       16.73       13.80      3.70 o 
  -5   9   4       55.09       49.80      4.95 o 
  -4   9   4        5.92        9.18      2.82 o 
  -3   9   4      323.82      316.19      9.32 o 
  -2   9   4      241.81      246.82      7.76 o 
  -1   9   4      585.80      582.85     12.74 o 
   0   9   4        1.01        3.72      2.77 o 
   1   9   4       94.08       90.71      5.03 o 
   2   9   4      100.60      112.68      5.49 o 
   3   9   4       76.52       79.49      4.52 o 
   4   9   4       39.77       50.06      3.89 o 
   5   9   4      386.76      383.55     11.04 o 
   6   9   4       26.35       34.92      4.12 o 
   7   9   4        0.01       -2.51      3.28 o 
   8   9   4       30.54       33.94      4.16 o 
   9   9   4       56.22       45.72      6.80 o 
  10   9   4        4.98        2.06      4.41 o 
  11   9   4       34.67       26.60      7.16 o 
  12   9   4        0.12        0.02      4.69 o 
  13   9   4       33.46       40.48      7.30 o 
 -15  10   4       39.05       44.13      8.46 o 
 -14  10   4       68.77       67.74      8.55 o 
 -13  10   4       57.32       45.11      7.06 o 
 -12  10   4        9.63       16.82      3.81 o 
 -11  10   4       65.56       62.38      5.35 o 
 -10  10   4       41.29       35.40      6.69 o 
  -9  10   4      178.26      179.00      8.34 o 
  -8  10   4       29.24       28.68      4.40 o 
  -7  10   4      108.57       94.63      6.72 o 
  -6  10   4       88.53       85.20      9.68 o 
  -5  10   4      159.76      145.42      7.94 o 
  -4  10   4       24.96       33.74      5.31 o 
  -3  10   4        2.41       -2.45      2.59 o 
  -2  10   4        0.06       -1.87      3.11 o 
  -1  10   4        8.32       21.99      3.49 o 
   0  10   4      194.04      199.56      7.43 o 
   1  10   4        5.38        9.66      3.09 o 
   2  10   4       27.86       23.95      3.78 o 
   3  10   4        2.42       -0.53      2.40 o 
   4  10   4       60.37       65.76      5.00 o 
   5  10   4       11.69       11.32      3.29 o 
   6  10   4      191.56      202.43      9.11 o 
   7  10   4       28.35       28.45      6.17 o 
   8  10   4       16.69       13.69      5.33 o 
   9  10   4        3.48        6.40      5.06 o 
  10  10   4        0.35       -4.06      4.43 o 
  11  10   4        0.92        3.97      5.00 o 
 -12  11   4       33.34       51.72      7.62 o 
 -11  11   4        0.90        1.46      7.05 o 
 -10  11   4        4.23        5.67      3.80 o 
  -9  11   4        0.23       -2.68      3.41 o 
  -8  11   4       31.49       40.61      5.36 o 
  -7  11   4       15.36       14.61      6.85 o 
  -6  11   4       23.59       19.10      6.46 o 
  -5  11   4       18.27       15.30      4.50 o 
  -4  11   4        0.00       -1.75      3.34 o 
  -3  11   4      149.32      129.01      9.10 o 
  -2  11   4        6.55        3.08      3.82 o 
  -1  11   4      107.43      119.91      7.58 o 
   0  11   4       91.71      103.07      6.19 o 
   1  11   4       85.32       82.99      5.43 o 
   2  11   4       24.16       27.88      4.61 o 
   3  11   4       30.72       27.70      4.57 o 
   4  11   4        4.49        2.63      3.44 o 
   5  11   4        3.28        5.30      4.64 o 
   6  11   4        0.69       -2.65      4.27 o 
   7  11   4       49.74       51.45      7.84 o 
   8  11   4        9.72       12.29      5.74 o 
   9  11   4       93.85      115.77     14.16 o 
  -9  12   4       13.24        7.79      7.50 o 
  -8  12   4       11.51        5.71      3.95 o 
  -7  12   4       38.00       49.45      7.64 o 
  -6  12   4        5.12        4.98      6.77 o 
  -5  12   4        0.09       -3.80      3.96 o 
  -4  12   4       22.06       21.32      6.12 o 
  -3  12   4        7.75       10.83      5.13 o 
  -2  12   4       10.02       10.86      5.03 o 
  -1  12   4        0.96        3.85      4.66 o 
   0  12   4        3.07        6.91      4.75 o 
   1  12   4       60.30       52.21      8.24 o 
   2  12   4       14.18       10.59      5.20 o 
   3  12   4        3.57        4.38      5.11 o 
   4  12   4       53.63       51.15      7.53 o 
   5  12   4       15.55       10.44      5.47 o 
 -23   1   5       27.99       35.58      6.60 o 
 -22   1   5        3.22       11.16      5.13 o 
 -21   1   5        5.26        3.17      4.15 o 
 -20   1   5        9.09        0.01      3.98 o 
 -19   1   5        1.04        4.31      3.94 o 
 -18   1   5       11.33       10.95      4.26 o 
 -17   1   5      105.60       95.51      7.32 o 
 -16   1   5      198.73      168.91      9.09 o 
 -15   1   5      468.97      431.30      9.87 o 
 -14   1   5        0.02       -0.94      1.60 o 
 -13   1   5       27.51       28.70      2.20 o 
 -12   1   5      245.95      251.60      5.34 o 
 -11   1   5      121.92      119.34      3.25 o 
 -10   1   5      728.23      732.59     12.58 o 
  -9   1   5        2.50        3.21      1.29 o 
  -8   1   5     1104.63     1123.84     14.04 o 
  -7   1   5      413.56      414.22      5.22 o 
  -6   1   5      113.38      115.82      2.45 o 
  -5   1   5       55.36       59.16      1.62 o 
  -4   1   5     1502.36     1447.96     15.96 o 
  -3   1   5       35.41       33.39      2.81 o 
  -2   1   5      142.54      124.68      2.94 o 
  -1   1   5     1020.50     1047.85     13.08 o 
   0   1   5       10.77        9.32      0.88 o 
   1   1   5      142.12      130.96      2.24 o 
   2   1   5       16.11       20.30      1.20 o 
   3   1   5     1273.95     1260.60     10.88 o 
   4   1   5      278.44      282.48      3.37 o 
   5   1   5     2206.79     2102.29     17.43 o 
   6   1   5       75.92       80.48      2.03 o 
   7   1   5      111.53       99.77      2.36 o 
   8   1   5        8.95        8.47      1.19 o 
   9   1   5       43.96       39.90      1.75 o 
  10   1   5      576.24      605.81      7.45 o 
  11   1   5      528.64      518.13      7.62 o 
  12   1   5       60.23       60.43      2.71 o 
  13   1   5        3.54        4.23      1.91 o 
  14   1   5       69.48       72.34      3.38 o 
  15   1   5       13.59       16.04      2.37 o 
  16   1   5        0.81        0.60      2.57 o 
  17   1   5       14.06       15.73      3.33 o 
  18   1   5        0.51        1.43      3.39 o 
 -23   2   5       24.94       33.62      6.85 o 
 -22   2   5        0.11        0.51      3.48 o 
 -21   2   5        2.00        2.02      3.60 o 
 -20   2   5        7.78        4.96      3.57 o 
 -19   2   5       10.59        6.62      3.46 o 
 -18   2   5       45.07       57.21      6.50 o 
 -17   2   5       36.94       27.69      5.25 o 
 -16   2   5       18.66       23.69      4.89 o 
 -15   2   5      542.33      526.92     13.47 o 
 -14   2   5     1088.42     1145.18     17.64 o 
 -13   2   5      169.30      172.63      4.19 o 
 -12   2   5      691.99      713.15     11.92 o 
 -11   2   5     1484.38     1444.82     17.09 o 
 -10   2   5      517.23      529.74      8.12 o 
  -9   2   5       47.80       40.82      2.17 o 
  -8   2   5      621.31      694.78      8.79 o 
  -7   2   5        1.70       -0.08      0.86 o 
  -6   2   5       27.37       27.85      1.59 o 
  -5   2   5      776.36      811.23      8.91 o 
  -4   2   5      924.04      925.92      9.90 o 
  -3   2   5      676.53      654.02      7.02 o 
  -2   2   5      259.05      240.44      4.01 o 
  -1   2   5      194.54      206.08      2.90 o 
   0   2   5       33.81       39.24      1.34 o 
   1   2   5      674.65      665.20      7.39 o 
   2   2   5      636.63      623.26      6.63 o 
   3   2   5       99.26       98.72      1.96 o 
   4   2   5        3.33        2.42      0.85 o 
   5   2   5     2873.28     2815.29     22.85 o 
   6   2   5     2115.21     2086.22     18.51 o 
   7   2   5      565.09      530.91      6.24 o 
   8   2   5       37.06       42.72      1.82 o 
   9   2   5     1066.68      997.16     10.32 o 
  10   2   5       54.96       49.95      2.51 o 
  11   2   5      596.73      608.83     12.73 o 
  12   2   5      317.90      293.38      5.52 o 
  13   2   5      108.03      101.71      3.85 o 
  14   2   5       98.99      106.51      4.38 o 
  15   2   5       85.45       76.16      4.01 o 
  16   2   5        6.97        2.40      2.68 o 
  17   2   5        2.01       -0.15      3.15 o 
  18   2   5       22.36       20.17      6.20 o 
 -22   3   5        4.30       -0.69      3.56 o 
 -21   3   5        1.75        2.64      3.53 o 
 -20   3   5       80.90       70.77      7.76 o 
 -19   3   5       12.10       14.03      3.98 o 
 -18   3   5       24.13       20.63      4.18 o 
 -17   3   5       48.90       54.25      4.93 o 
 -16   3   5      130.31      115.25      8.53 o 
 -15   3   5       35.15       33.21      4.54 o 
 -14   3   5      661.74      636.27     11.11 o 
 -13   3   5       27.83       29.29      2.00 o 
 -12   3   5      195.86      216.40      4.31 o 
 -11   3   5      481.65      510.16      7.10 o 
 -10   3   5       65.17       53.25      2.19 o 
  -9   3   5        0.00       -0.31      1.09 o 
  -8   3   5      158.47      171.27      3.22 o 
  -7   3   5      426.72      395.57      5.02 o 
  -6   3   5      794.39      809.12      9.27 o 
  -5   3   5      305.40      305.62      4.39 o 
  -4   3   5      245.13      225.14      4.14 o 
  -3   3   5      739.75      804.49     10.53 o 
  -2   3   5      441.34      443.13      5.69 o 
  -1   3   5      137.04      136.44      2.92 o 
   0   3   5     1117.13     1097.35     11.33 o 
   1   3   5      824.20      889.98      9.62 o 
   2   3   5      196.31      218.26      3.68 o 
   3   3   5      752.14      785.56      8.77 o 
   4   3   5       70.12       64.81      2.05 o 
   5   3   5        7.35        5.32      1.14 o 
   6   3   5       73.91       75.51      2.07 o 
   7   3   5       37.33       46.43      2.35 o 
   8   3   5       92.63       88.35      2.68 o 
   9   3   5      124.34      107.63      4.56 o 
  10   3   5      393.97      369.85      7.43 o 
  11   3   5      287.74      276.35      6.37 o 
  12   3   5        8.79       11.57      2.33 o 
  13   3   5        9.91       11.12      2.40 o 
  14   3   5        5.34        5.37      2.34 o 
  15   3   5        3.32        3.70      2.43 o 
  16   3   5       11.55        4.78      2.84 o 
  17   3   5        2.09       -1.22      3.21 o 
  18   3   5        2.94       -1.74      4.59 o 
 -22   4   5       10.68        0.78      7.53 o 
 -21   4   5       19.81       18.29      5.38 o 
 -20   4   5       10.97        8.61      3.83 o 
 -19   4   5        0.09       -0.86      3.09 o 
 -18   4   5       51.35       48.72      5.80 o 
 -17   4   5      233.53      226.96     10.37 o 
 -16   4   5       94.67       97.90      6.13 o 
 -15   4   5      278.21      265.30      6.71 o 
 -14   4   5       46.38       44.40      3.03 o 
 -13   4   5       34.93       35.26      2.77 o 
 -12   4   5      338.78      331.37      5.95 o 
 -11   4   5      821.27      791.87     10.60 o 
 -10   4   5       58.48       63.09      2.22 o 
  -9   4   5      313.41      338.70      5.25 o 
  -8   4   5       20.41       21.63      1.68 o 
  -7   4   5       99.45       87.65      3.38 o 
  -6   4   5     1346.27     1421.75     14.34 o 
  -5   4   5      638.01      664.10      8.81 o 
  -4   4   5       63.14       63.78      2.82 o 
  -3   4   5       75.44       89.97      2.84 o 
  -2   4   5     1333.93     1415.73     14.15 o 
  -1   4   5       13.54       24.01      1.26 o 
   0   4   5      121.23      121.28      3.55 o 
   1   4   5        3.33        5.92      1.01 o 
   2   4   5       63.89       61.48      2.05 o 
   3   4   5      463.46      478.86      7.20 o 
   4   4   5      640.26      653.00      9.27 o 
   5   4   5       14.38       18.97      1.61 o 
   6   4   5       16.14       14.84      1.62 o 
   7   4   5      339.15      306.91      5.86 o 
   8   4   5       21.95       12.97      2.39 o 
   9   4   5      238.54      236.46      5.70 o 
  10   4   5        0.14       -1.74      1.74 o 
  11   4   5       54.50       49.42      3.60 o 
  12   4   5       18.04       17.25      2.87 o 
  13   4   5        2.52       10.10      3.00 o 
  14   4   5       58.48       61.92      5.69 o 
  15   4   5       57.66       54.77      5.66 o 
  16   4   5       27.01       31.05      3.90 o 
  17   4   5        1.60        5.22      2.94 o 
 -21   5   5        0.04        0.60      4.38 o 
 -20   5   5       16.31       20.14      4.58 o 
 -19   5   5        0.01       -2.92      2.92 o 
 -18   5   5       29.47       39.87      5.01 o 
 -17   5   5        0.72       -1.52      4.42 o 
 -16   5   5       25.34       26.32      3.62 o 
 -15   5   5        0.08       -0.58      2.12 o 
 -14   5   5       46.56       43.95      3.10 o 
 -13   5   5      114.34      104.11      3.79 o 
 -12   5   5       27.77       26.56      2.31 o 
 -11   5   5       99.22       95.52      3.01 o 
 -10   5   5      704.43      697.49      9.05 o 
  -9   5   5      329.06      329.30      5.10 o 
  -8   5   5      177.02      189.85      3.82 o 
  -7   5   5        2.58        1.94      0.94 o 
  -6   5   5       29.96       29.58      1.91 o 
  -5   5   5      258.43      270.91      4.53 o 
  -4   5   5     1120.27     1155.10     13.03 o 
  -3   5   5      147.54      139.50      3.14 o 
  -2   5   5      669.16      670.79      8.38 o 
  -1   5   5     1194.05     1227.58     17.73 o 
   0   5   5      157.08      164.83      4.35 o 
   1   5   5      160.83      152.57      3.27 o 
   2   5   5       14.05       11.62      1.44 o 
   3   5   5       66.66       64.13      2.49 o 
   4   5   5       75.95       63.44      2.35 o 
   5   5   5       44.49       37.64      2.84 o 
   6   5   5       34.22       41.71      2.41 o 
   7   5   5       43.53       42.88      3.47 o 
   8   5   5       31.00       25.18      3.23 o 
   9   5   5       21.54       14.41      3.31 o 
  10   5   5      238.37      231.17      8.27 o 
  11   5   5        2.23        0.18      2.66 o 
  12   5   5        5.91        5.12      3.63 o 
  13   5   5       57.36       66.64      5.71 o 
  14   5   5        0.31       -1.46      3.09 o 
  15   5   5       15.83       15.49      4.48 o 
  16   5   5        5.20        6.34      4.20 o 
 -20   6   5       19.60       17.39      5.87 o 
 -19   6   5        9.36       18.78      5.58 o 
 -18   6   5        5.63        3.86      3.54 o 
 -17   6   5       65.60       58.89      5.62 o 
 -16   6   5       19.24       28.56      4.39 o 
 -15   6   5        2.73        2.34      2.38 o 
 -14   6   5       10.55        6.43      2.14 o 
 -13   6   5        3.67        5.35      1.90 o 
 -12   6   5       16.80       13.30      2.33 o 
 -11   6   5      639.16      622.07     10.03 o 
 -10   6   5       53.77       59.67      3.42 o 
  -9   6   5      312.37      307.76      5.81 o 
  -8   6   5      295.30      278.04      5.01 o 
  -7   6   5       25.92       27.17      1.96 o 
  -6   6   5      258.76      276.94      5.04 o 
  -5   6   5      259.09      245.55      5.88 o 
  -4   6   5       40.79       48.27      2.18 o 
  -3   6   5        6.63       10.23      1.46 o 
  -2   6   5        0.03       -0.23      0.95 o 
  -1   6   5       41.15       42.25      2.11 o 
   0   6   5      459.89      531.99      7.80 o 
   1   6   5      145.44      157.78      3.83 o 
   2   6   5      619.77      623.19      8.81 o 
   3   6   5      802.40      794.95     10.70 o 
   4   6   5      228.05      229.65      5.29 o 
   5   6   5      209.10      187.69      5.26 o 
   6   6   5        9.84        4.38      2.66 o 
   7   6   5        9.07        7.80      2.68 o 
   8   6   5      137.06      135.10      5.92 o 
   9   6   5        6.50        4.51      3.05 o 
  10   6   5       24.93       30.76      5.48 o 
  11   6   5        0.88        3.93      4.49 o 
  12   6   5       45.01       62.93      5.70 o 
  13   6   5       36.18       36.06      5.05 o 
  14   6   5        2.11       -0.14      3.54 o 
  15   6   5        1.65        0.51      3.74 o 
  16   6   5        6.53        6.19      5.21 o 
 -19   7   5        5.91        9.03      6.88 o 
 -18   7   5       20.87       29.31      6.22 o 
 -17   7   5        0.16        3.55      6.46 o 
 -16   7   5        6.55        3.65      3.46 o 
 -15   7   5       11.39       15.17      2.98 o 
 -14   7   5       11.64       18.22      4.10 o 
 -13   7   5        4.59        3.39      2.53 o 
 -12   7   5        0.17        1.88      2.52 o 
 -11   7   5       32.28       27.17      2.50 o 
 -10   7   5      263.81      251.78      8.80 o 
  -9   7   5       93.01      100.86      3.85 o 
  -8   7   5      132.66      125.24      4.28 o 
  -7   7   5      220.09      220.75      5.96 o 
  -6   7   5      108.44      109.09      4.88 o 
  -5   7   5      102.40      108.87      3.75 o 
  -4   7   5       18.99       24.94      2.49 o 
  -3   7   5      399.10      403.33      7.98 o 
  -2   7   5        0.23       -0.18      1.72 o 
  -1   7   5        0.11       -1.45      1.45 o 
   0   7   5      197.57      224.71      5.25 o 
   1   7   5       33.65       26.19      2.43 o 
   2   7   5      156.34      171.66      4.73 o 
   3   7   5      993.71      977.03     15.29 o 
   4   7   5      320.66      332.24      7.32 o 
   5   7   5      117.60      119.22      4.89 o 
   6   7   5        2.70        5.21      2.80 o 
   7   7   5      190.15      182.56      9.91 o 
   8   7   5       14.30       30.04      4.36 o 
   9   7   5       87.07       84.80      6.08 o 
  10   7   5      165.48      159.17     10.10 o 
  11   7   5       67.13       70.59      8.15 o 
  12   7   5       29.46       26.41      7.93 o 
  13   7   5        5.27        6.19      5.12 o 
  14   7   5       13.50       22.39      5.78 o 
 -18   8   5        1.69       -1.75     10.35 o 
 -17   8   5       12.14       17.19      8.32 o 
 -16   8   5        1.06        0.52      4.37 o 
 -15   8   5        5.79        8.24      5.08 o 
 -14   8   5       17.17       13.92      3.50 o 
 -13   8   5      117.88      117.09      6.42 o 
 -12   8   5        6.82        7.97      3.19 o 
 -11   8   5        5.72        2.87      3.99 o 
 -10   8   5       12.27       11.29      2.86 o 
  -9   8   5        0.51       -1.87      1.87 o 
  -8   8   5        0.61        1.65      1.93 o 
  -7   8   5        0.06        3.16      3.14 o 
  -6   8   5      136.90      130.67      6.90 o 
  -5   8   5      243.82      230.33      8.76 o 
  -4   8   5      313.97      314.19     10.27 o 
  -3   8   5      160.58      160.92     10.33 o 
  -2   8   5       53.88       44.54      5.08 o 
  -1   8   5       30.61       25.40      3.20 o 
   0   8   5       36.23       35.50      3.56 o 
   1   8   5       54.14       63.14      3.20 o 
   2   8   5       88.65       91.65      3.75 o 
   3   8   5      117.18      126.50      5.74 o 
   4   8   5       47.15       48.12      4.08 o 
   5   8   5        2.93        5.32      2.94 o 
   6   8   5        3.60        4.99      3.42 o 
   7   8   5      103.39      124.42      9.65 o 
   8   8   5        0.71        6.30      8.86 o 
   9   8   5        1.13        1.30      4.31 o 
  10   8   5       67.52       64.27      7.32 o 
  11   8   5      136.34      159.82     10.69 o 
  12   8   5       24.17       26.41      6.30 o 
  13   8   5       60.02       69.39      8.04 o 
 -16   9   5        3.55        2.26      4.27 o 
 -15   9   5       13.50       10.06      5.16 o 
 -14   9   5        0.29       -2.68      4.23 o 
 -13   9   5        9.18        4.24      3.19 o 
 -12   9   5        0.48        2.76      3.19 o 
 -11   9   5        7.69        2.26      5.03 o 
 -10   9   5       49.23       46.74      5.41 o 
  -9   9   5      129.48      127.68      6.01 o 
  -8   9   5      213.29      211.85     11.21 o 
  -7   9   5       18.38       26.62      5.32 o 
  -6   9   5        0.75       -2.63      2.92 o 
  -5   9   5       37.65       41.62      5.17 o 
  -4   9   5      103.49      122.04      7.17 o 
  -3   9   5      598.18      564.70     12.65 o 
  -2   9   5        1.74        0.37      2.73 o 
  -1   9   5        1.99        0.98      2.73 o 
   0   9   5      175.94      175.17      6.85 o 
   1   9   5      601.78      618.76     12.61 o 
   2   9   5       55.94       61.05      5.24 o 
   3   9   5      166.05      200.61      8.60 o 
   4   9   5       40.00       44.73      4.99 o 
   5   9   5      131.80      128.11      9.79 o 
   6   9   5        0.22        1.42      4.27 o 
   7   9   5       29.91       33.89      6.85 o 
   8   9   5       19.67       25.23      5.90 o 
   9   9   5        0.79        3.28      4.31 o 
  10   9   5        1.63       -0.31      5.13 o 
  11   9   5        3.34        0.76      4.55 o 
 -14  10   5       11.06       10.47      5.32 o 
 -13  10   5        6.38       -3.31      4.04 o 
 -12  10   5       29.54       36.15      4.66 o 
 -11  10   5        7.71       13.37      4.47 o 
 -10  10   5       33.32       42.19      4.30 o 
  -9  10   5       16.33        8.64      4.41 o 
  -8  10   5       61.05       74.79      8.04 o 
  -7  10   5        0.66       -3.60      3.60 o 
  -6  10   5        0.59        1.00      4.34 o 
  -5  10   5        0.26        4.12      5.42 o 
  -4  10   5        0.00       -3.61      3.61 o 
  -3  10   5      191.33      193.61      9.72 o 
  -2  10   5       63.95       68.38      5.50 o 
  -1  10   5       19.57       20.91      5.27 o 
   0  10   5       83.83      103.44      6.49 o 
   1  10   5        1.86       -1.54      3.13 o 
   2  10   5      202.13      203.37     10.46 o 
   3  10   5        1.41        3.60      3.46 o 
   4  10   5        2.70       -0.25      3.37 o 
   5  10   5       22.46       21.67      5.55 o 
   6  10   5        3.82        1.00      4.35 o 
   7  10   5       14.65        9.62      4.92 o 
   8  10   5        4.40        5.33      4.79 o 
   9  10   5       31.19       45.74      8.69 o 
 -11  11   5        0.79        1.07      3.72 o 
 -10  11   5        2.42        0.94      3.07 o 
  -9  11   5        5.29        2.06      3.57 o 
  -8  11   5        0.06        1.95      4.49 o 
  -7  11   5       58.28       78.49      8.83 o 
  -6  11   5       66.01       61.40      7.48 o 
  -5  11   5       77.38       87.45     16.16 o 
  -4  11   5       77.12       60.29      7.31 o 
  -3  11   5       11.68       -0.95      4.35 o 
  -2  11   5        2.19       -1.46      4.08 o 
  -1  11   5       53.69       39.53      6.54 o 
   0  11   5       25.92       16.77      4.50 o 
   1  11   5      100.00       91.54      6.58 o 
   2  11   5        1.73        1.79      3.49 o 
   3  11   5       66.86       52.14      5.63 o 
   4  11   5      116.12      128.83      9.94 o 
   5  11   5        0.34        6.86      4.89 o 
   6  11   5        6.82        2.68      4.91 o 
   7  11   5        0.76       -4.12      6.26 o 
  -7  12   5       15.19        5.02      7.00 o 
  -6  12   5        5.70        0.64      4.71 o 
  -5  12   5       42.89       37.08      7.28 o 
  -4  12   5       10.92       15.21      5.71 o 
  -3  12   5        0.27        0.42      4.45 o 
  -2  12   5        0.04       -0.66      4.59 o 
  -1  12   5        0.13       -3.96      3.96 o 
   0  12   5        2.26       -4.32      4.32 o 
   1  12   5        7.46        2.38      5.09 o 
   2  12   5       32.09       40.33      7.36 o 
 -23   0   6        6.74       11.34      7.05 o 
 -22   0   6       19.58       20.14      7.90 o 
 -21   0   6        7.71        6.04      6.54 o 
 -20   0   6        0.56        5.70      6.04 o 
 -19   0   6        9.04       12.36      5.98 o 
 -18   0   6       27.52       23.41      7.28 o 
 -17   0   6       32.25       39.55      7.84 o 
 -16   0   6      139.89      115.71     10.78 o 
 -15   0   6      903.62      888.67     33.57 o 
 -14   0   6      170.04      131.28     10.89 o 
 -13   0   6      130.32      135.29      5.77 o 
 -12   0   6      176.04      173.54      5.93 o 
 -11   0   6       55.56       60.04      4.00 o 
 -10   0   6      699.30      674.85     11.67 o 
  -9   0   6       15.26       13.64      1.58 o 
  -8   0   6       10.81       14.71      2.13 o 
  -7   0   6     1299.31     1254.80     22.05 o 
  -6   0   6     1143.31     1358.74     23.40 o 
  -5   0   6      702.55      750.63     13.74 o 
  -4   0   6      788.73      767.26     12.22 o 
  -3   0   6      398.01      405.19      7.24 o 
  -2   0   6     3047.89     3329.99     40.69 o 
  -1   0   6      493.55      465.53      7.97 o 
   0   0   6      711.60      711.56     12.63 o 
   1   0   6       18.79       17.72      1.83 o 
   2   0   6      800.30      807.13     12.03 o 
   3   0   6      185.71      198.87      4.80 o 
   4   0   6       71.13       75.13      2.39 o 
   5   0   6        2.86        2.90      1.12 o 
   6   0   6      282.83      295.69      6.10 o 
   7   0   6        1.38        1.41      1.56 o 
   8   0   6     1219.46     1155.32     18.89 o 
   9   0   6       59.15       53.65      3.67 o 
  10   0   6       25.02       12.62      2.67 o 
  11   0   6        9.28       14.06      2.69 o 
  12   0   6       19.19       21.58      3.04 o 
  13   0   6       12.76       10.85      2.79 o 
  14   0   6       45.61       54.19      5.18 o 
  15   0   6        5.75        4.31      4.25 o 
  16   0   6       56.60       37.03      6.40 o 
  17   0   6       45.16       64.26      7.54 o 
 -23   1   6        0.11        1.05     13.06 o 
 -22   1   6      101.02      117.38      9.67 o 
 -21   1   6       40.86       41.26      6.33 o 
 -20   1   6        0.62        7.06      4.23 o 
 -19   1   6       25.21       22.05      5.06 o 
 -18   1   6      213.89      198.78     10.43 o 
 -17   1   6      269.41      258.44     14.64 o 
 -16   1   6      316.20      304.57     12.19 o 
 -15   1   6       65.11       65.13      5.90 o 
 -14   1   6      430.09      421.46     14.39 o 
 -13   1   6      896.10      872.59     23.73 o 
 -12   1   6       31.77       28.99      2.51 o 
 -11   1   6       73.61       68.43      3.67 o 
 -10   1   6        5.23        3.60      0.95 o 
  -9   1   6        9.38       19.04      1.51 o 
  -8   1   6      398.00      377.48      5.55 o 
  -7   1   6      163.54      168.71      3.60 o 
  -6   1   6      495.79      527.11      7.48 o 
  -5   1   6       52.80       45.09      1.63 o 
  -4   1   6       39.65       29.96      2.10 o 
  -3   1   6       64.69       78.44      2.56 o 
  -2   1   6       30.31       31.79      1.77 o 
  -1   1   6      428.20      400.86      5.44 o 
   0   1   6        2.74        1.76      0.94 o 
   1   1   6      262.46      281.20      3.90 o 
   2   1   6      432.76      468.66      6.10 o 
   3   1   6       99.39      124.67      2.28 o 
   4   1   6        0.01       -0.68      0.88 o 
   5   1   6       65.75       66.76      1.85 o 
   6   1   6      125.35      126.63      2.67 o 
   7   1   6       86.51       99.15      2.44 o 
   8   1   6        9.65        5.64      1.67 o 
   9   1   6      194.08      186.77      4.33 o 
  10   1   6       67.64       67.24      2.82 o 
  11   1   6       99.37       74.87      2.96 o 
  12   1   6       17.05       10.26      1.97 o 
  13   1   6        6.77        3.62      1.75 o 
  14   1   6        0.27        0.32      2.03 o 
  15   1   6       23.37       15.55      3.26 o 
  16   1   6      152.67      179.07      9.45 o 
  17   1   6       10.93        8.67      4.28 o 
 -22   2   6        5.22        3.18      4.67 o 
 -21   2   6        5.05       -2.07      4.18 o 
 -20   2   6       25.90       29.55      5.66 o 
 -19   2   6       30.87       31.47      4.41 o 
 -18   2   6       21.47       13.77      6.29 o 
 -17   2   6      260.37      249.84     13.82 o 
 -16   2   6        3.47        2.09      3.64 o 
 -15   2   6       81.00       88.96      7.05 o 
 -14   2   6      372.73      421.25     14.25 o 
 -13   2   6      113.86      111.21      4.25 o 
 -12   2   6        3.14        1.55      1.20 o 
 -11   2   6       80.70       77.71      2.74 o 
 -10   2   6      624.21      604.66      9.05 o 
  -9   2   6      231.34      253.49      5.30 o 
  -8   2   6      533.30      533.67      7.74 o 
  -7   2   6       15.28       11.09      1.11 o 
  -6   2   6        8.49        3.57      0.97 o 
  -5   2   6      195.90      223.95      3.17 o 
  -4   2   6     2451.71     2483.24     27.15 o 
  -3   2   6      647.42      686.37     10.66 o 
  -2   2   6      188.97      219.08      4.60 o 
  -1   2   6      635.30      674.74      7.46 o 
   0   2   6     2865.26     2965.31     26.69 o 
   1   2   6       80.43       73.77      1.98 o 
   2   2   6        5.88        8.23      1.25 o 
   3   2   6      176.52      182.18      3.35 o 
   4   2   6      788.03      770.16      9.43 o 
   5   2   6      151.11      186.13      3.05 o 
   6   2   6       32.53       31.80      1.55 o 
   7   2   6       70.18       65.30      2.20 o 
   8   2   6     1527.92     1533.93     16.94 o 
   9   2   6      118.00      163.17      4.14 o 
  10   2   6       98.77       83.87      3.08 o 
  11   2   6       62.88       69.63      3.16 o 
  12   2   6        8.60       10.16      2.24 o 
  13   2   6        5.22       11.03      2.45 o 
  14   2   6       33.90       25.33      2.83 o 
  15   2   6       20.84       22.50      3.18 o 
  16   2   6       10.01        3.28      3.31 o 
  17   2   6       27.34       25.81      6.08 o 
 -22   3   6        0.37       -4.96      4.96 o 
 -21   3   6        6.42       15.14      5.40 o 
 -20   3   6        5.75       12.66      4.69 o 
 -19   3   6        0.08        1.82      4.07 o 
 -18   3   6       30.29       32.25      4.69 o 
 -17   3   6       12.91       13.00      4.01 o 
 -16   3   6       13.94       10.19      3.36 o 
 -15   3   6       72.21       68.58      4.10 o 
 -14   3   6     1104.91     1141.27     19.30 o 
 -13   3   6      198.59      193.80      6.08 o 
 -12   3   6       50.09       42.34      3.06 o 
 -11   3   6       77.59       82.25      2.70 o 
 -10   3   6      135.77      128.97      3.37 o 
  -9   3   6        0.12        0.90      1.11 o 
  -8   3   6      760.78      708.17      8.63 o 
  -7   3   6       16.11       18.08      1.34 o 
  -6   3   6      116.18      119.20      3.08 o 
  -5   3   6       43.15       39.99      1.84 o 
  -4   3   6      294.78      251.97      4.93 o 
  -3   3   6      276.91      296.67      4.95 o 
  -2   3   6      420.88      399.78      6.14 o 
  -1   3   6      300.15      338.31      4.93 o 
   0   3   6      846.94      833.86      9.75 o 
   1   3   6       62.50       69.25      2.24 o 
   2   3   6        6.17        4.51      1.10 o 
   3   3   6      278.08      260.21      3.74 o 
   4   3   6      135.68      151.58      3.03 o 
   5   3   6       80.75       75.43      2.30 o 
   6   3   6      439.69      433.24      5.93 o 
   7   3   6        1.56       -1.76      1.81 o 
   8   3   6       73.23       65.39      3.01 o 
   9   3   6       26.35       24.80      2.29 o 
  10   3   6      116.86      106.41      3.80 o 
  11   3   6      297.43      342.21      6.80 o 
  12   3   6       32.67       36.22      3.19 o 
  13   3   6       78.86       78.05      4.43 o 
  14   3   6       12.00       17.78      2.73 o 
  15   3   6       10.03        6.83      2.86 o 
  16   3   6        0.97       -0.49      3.15 o 
 -21   4   6       47.77       45.81      7.27 o 
 -20   4   6        0.02        4.77      4.43 o 
 -19   4   6        0.42       -0.43      4.13 o 
 -18   4   6       43.71       34.09      5.84 o 
 -17   4   6        7.14        7.43      3.38 o 
 -16   4   6      221.86      230.58      7.26 o 
 -15   4   6      151.96      164.55      6.11 o 
 -14   4   6       98.00       90.81      4.47 o 
 -13   4   6      480.20      492.59     10.55 o 
 -12   4   6       92.62       82.31      4.72 o 
 -11   4   6        2.88        1.81      1.24 o 
 -10   4   6      164.74      158.04      3.67 o 
  -9   4   6       25.67       29.44      1.83 o 
  -8   4   6       62.56       65.60      2.67 o 
  -7   4   6      627.30      631.61      8.01 o 
  -6   4   6       15.51       11.59      1.72 o 
  -5   4   6      255.61      241.86      4.50 o 
  -4   4   6     1238.04     1251.47     16.14 o 
  -3   4   6      286.30      275.27      4.80 o 
  -2   4   6      102.78       77.80      2.25 o 
  -1   4   6      183.28      191.44      3.51 o 
   0   4   6      374.16      389.22      5.44 o 
   1   4   6       14.59       26.28      1.59 o 
   2   4   6       11.23       14.10      1.44 o 
   3   4   6       14.79       15.81      1.54 o 
   4   4   6      163.74      174.17      3.88 o 
   5   4   6       38.41       43.07      2.55 o 
   6   4   6       97.63       82.41      3.35 o 
   7   4   6      292.15      283.08      9.10 o 
   8   4   6        0.91       -2.76      2.78 o 
   9   4   6       15.90       31.87      3.09 o 
  10   4   6      218.52      194.60      6.21 o 
  11   4   6       96.65       93.99      4.41 o 
  12   4   6       55.67       55.41      3.78 o 
  13   4   6       43.90       28.41      3.72 o 
  14   4   6       25.89       18.46      3.56 o 
  15   4   6       13.12        7.91      3.32 o 
  16   4   6        0.96       -3.03      3.03 o 
 -21   5   6        7.63       13.18      7.31 o 
 -20   5   6        1.16        7.06      4.88 o 
 -19   5   6       64.73       61.60     10.80 o 
 -18   5   6       15.12       33.02      5.88 o 
 -17   5   6        5.94        5.62      3.32 o 
 -16   5   6       20.93       17.47      3.60 o 
 -15   5   6       42.32       45.57      3.71 o 
 -14   5   6        1.34        6.80      2.23 o 
 -13   5   6       11.98       10.68      2.34 o 
 -12   5   6       14.63       15.56      2.37 o 
 -11   5   6        1.69       -0.34      2.07 o 
 -10   5   6       11.71       14.67      2.02 o 
  -9   5   6      103.74      108.15      3.39 o 
  -8   5   6      174.53      186.94      4.57 o 
  -7   5   6       76.00       68.27      2.46 o 
  -6   5   6        9.75        9.27      1.58 o 
  -5   5   6       27.01       24.03      1.86 o 
  -4   5   6      591.27      664.17      9.23 o 
  -3   5   6      231.19      239.13      4.74 o 
  -2   5   6      175.99      162.41      3.01 o 
  -1   5   6       16.87       16.08      1.28 o 
   0   5   6        1.51        2.71      1.06 o 
   1   5   6      408.27      406.59      5.93 o 
   2   5   6        0.54       -0.44      1.30 o 
   3   5   6        1.76       -0.75      1.42 o 
   4   5   6       28.44       20.36      2.21 o 
   5   5   6       13.05       10.50      2.39 o 
   6   5   6        0.90       -1.06      1.95 o 
   7   5   6        4.82        3.39      2.85 o 
   8   5   6      131.96      105.53      6.10 o 
   9   5   6        1.05       -1.23      2.86 o 
  10   5   6       10.94        4.24      6.38 o 
  11   5   6        2.73        2.21      4.01 o 
  12   5   6        0.94       -0.16      3.28 o 
  13   5   6       77.81       71.60      5.01 o 
  14   5   6        2.59        3.67      3.09 o 
  15   5   6        0.69        4.70      3.11 o 
 -20   6   6       45.12       41.08      7.15 o 
 -19   6   6        8.77        9.19      6.35 o 
 -18   6   6       37.39       32.19      6.12 o 
 -17   6   6       37.82       41.30      6.24 o 
 -16   6   6        1.23        9.27      3.36 o 
 -15   6   6       21.02       19.95      3.58 o 
 -14   6   6       17.23       12.17      2.72 o 
 -13   6   6      136.51      124.28      5.29 o 
 -12   6   6       31.90       39.20      2.98 o 
 -11   6   6       74.91       71.19      3.61 o 
 -10   6   6      230.51      250.18      6.30 o 
  -9   6   6      452.16      442.01      8.88 o 
  -8   6   6      491.03      492.92      8.62 o 
  -7   6   6       55.19       50.79      2.81 o 
  -6   6   6       13.14       17.03      2.09 o 
  -5   6   6        0.69       -0.14      1.52 o 
  -4   6   6        0.99       -0.16      1.29 o 
  -3   6   6      120.90      120.39      3.06 o 
  -2   6   6      295.93      308.20      5.19 o 
  -1   6   6        3.07        3.16      1.43 o 
   0   6   6      473.47      451.12      7.23 o 
   1   6   6        1.40        2.60      1.24 o 
   2   6   6        2.16        3.49      1.62 o 
   3   6   6       29.42       35.54      2.80 o 
   4   6   6      335.33      320.15      8.04 o 
   5   6   6        1.04       -0.47      2.10 o 
   6   6   6        3.25       -2.47      2.47 o 
   7   6   6       16.09       14.84      3.46 o 
   8   6   6       25.99       17.26      4.73 o 
   9   6   6        1.22       -3.33      3.33 o 
  10   6   6       98.08       97.11      7.93 o 
  11   6   6      102.17      111.85      8.56 o 
  12   6   6       13.65       22.56      6.32 o 
  13   6   6        7.00       -4.10      4.10 o 
  14   6   6       12.95       17.04      5.58 o 
 -19   7   6       37.45       57.38      7.87 o 
 -18   7   6       65.29       80.16      8.46 o 
 -17   7   6        2.29       10.99      8.29 o 
 -16   7   6       65.69       80.54      7.96 o 
 -15   7   6        0.07       -2.15      2.83 o 
 -14   7   6        1.22        2.66      2.98 o 
 -13   7   6       33.90       34.46      4.17 o 
 -12   7   6      106.53       99.19      7.99 o 
 -11   7   6      330.45      324.46      8.50 o 
 -10   7   6       10.13       13.54      2.81 o 
  -9   7   6      109.34      108.88      4.43 o 
  -8   7   6       33.60       41.51      3.53 o 
  -7   7   6     1182.65     1221.94     20.66 o 
  -6   7   6      496.63      487.66     10.72 o 
  -5   7   6       67.92       53.02      3.35 o 
  -4   7   6        3.88       -2.15      2.22 o 
  -3   7   6       55.01       53.21      3.68 o 
  -2   7   6        6.25        4.78      2.45 o 
  -1   7   6       18.82       15.85      4.64 o 
   0   7   6      937.54      918.52     16.37 o 
   1   7   6      173.70      167.53      5.97 o 
   2   7   6       81.77       78.26      4.20 o 
   3   7   6       19.86       23.73      2.96 o 
   4   7   6      305.59      291.25      9.75 o 
   5   7   6       47.60       34.02      4.48 o 
   6   7   6       11.58       14.73      4.75 o 
   7   7   6        0.10       -3.01      3.01 o 
   8   7   6       19.57       12.53      4.75 o 
   9   7   6      120.05      141.42     15.18 o 
  10   7   6       45.05       51.50     10.04 o 
  11   7   6        0.00       -0.25      4.39 o 
  12   7   6       25.94       27.57      6.06 o 
  13   7   6       50.80       52.53      8.60 o 
 -17   8   6      133.21      155.68     10.93 o 
 -16   8   6        5.48       11.51      6.71 o 
 -15   8   6       46.19       62.66      9.84 o 
 -14   8   6       19.58       19.88      4.46 o 
 -13   8   6       37.24       31.14      4.57 o 
 -12   8   6       12.26        6.95      3.28 o 
 -11   8   6       74.33       71.38      6.01 o 
 -10   8   6       36.42       39.84      4.70 o 
  -9   8   6       70.00       62.68      3.83 o 
  -8   8   6       48.06       48.54      3.50 o 
  -7   8   6      198.87      204.54      6.98 o 
  -6   8   6        5.23        7.34      4.21 o 
  -5   8   6       35.36       30.34      6.88 o 
  -4   8   6       34.19       31.48      5.16 o 
  -3   8   6       12.49        8.76      4.09 o 
  -2   8   6        7.13        4.81      3.07 o 
  -1   8   6      220.25      216.46      8.25 o 
   0   8   6       13.42       14.90      4.62 o 
   1   8   6        0.26       -0.07      3.89 o 
   2   8   6       45.23       43.13      6.40 o 
   3   8   6      562.37      572.08     14.99 o 
   4   8   6      226.99      223.42      9.02 o 
   5   8   6       10.63        9.03      3.55 o 
   6   8   6       35.90       34.35      6.46 o 
   7   8   6        0.42        6.52      4.28 o 
   8   8   6       39.21       29.54      7.31 o 
   9   8   6        0.80       -4.23      4.27 o 
  10   8   6       10.23       14.33      8.07 o 
  11   8   6       79.22       59.16      7.62 o 
 -15   9   6        7.05        3.39      4.60 o 
 -14   9   6        0.20       -0.12      4.06 o 
 -13   9   6        0.52        4.39      3.41 o 
 -12   9   6        0.62        4.96      3.44 o 
 -11   9   6       61.83       61.75      5.32 o 
 -10   9   6      149.62      168.93      8.02 o 
  -9   9   6       18.47       16.55      3.52 o 
  -8   9   6        0.55        2.14      3.36 o 
  -7   9   6      417.06      412.39     24.30 o 
  -6   9   6      282.04      271.51     21.97 o 
  -5   9   6       38.71       36.93      5.98 o 
  -4   9   6      155.82      151.01      9.53 o 
  -3   9   6        0.92        5.74      3.20 o 
  -2   9   6       14.89       25.29      4.10 o 
  -1   9   6       63.50       52.01      7.58 o 
   0   9   6       10.96        7.06      5.02 o 
   1   9   6       90.20       83.74      6.85 o 
   2   9   6       21.81       18.08      4.25 o 
   3   9   6        8.90        5.62      3.58 o 
   4   9   6       24.43       19.70      4.11 o 
   5   9   6        9.40        3.00      8.46 o 
   6   9   6       29.79       28.17      5.74 o 
   7   9   6       38.70       38.26      6.91 o 
   8   9   6        8.28        6.96      4.88 o 
   9   9   6       96.07      130.16     10.06 o 
  10   9   6       21.72       21.76      9.03 o 
 -13  10   6       17.67       19.27      4.38 o 
 -12  10   6       21.33       22.63      4.38 o 
 -11  10   6       70.41       69.25      5.83 o 
 -10  10   6       15.89       25.07      4.63 o 
  -9  10   6       20.41       10.46      3.27 o 
  -8  10   6       30.59       35.68      4.79 o 
  -7  10   6       40.98       42.40     10.83 o 
  -6  10   6        4.94        4.86      4.56 o 
  -5  10   6        7.75        7.62      4.48 o 
  -4  10   6        0.77       -3.80      3.80 o 
  -3  10   6       11.53       18.92      4.21 o 
  -2  10   6        0.68       -4.29      4.29 o 
  -1  10   6        3.25       -0.09      3.10 o 
   0  10   6       17.27       22.00      4.26 o 
   1  10   6       13.30       10.57      4.09 o 
   2  10   6      212.25      231.36      9.76 o 
   3  10   6        3.45        4.91      5.67 o 
   4  10   6        0.80        2.25      5.95 o 
   5  10   6        1.38        5.74      4.93 o 
   6  10   6        1.35       -2.18      4.42 o 
   7  10   6        4.60        6.19      5.13 o 
 -10  11   6       28.28       33.85      9.20 o 
  -9  11   6       11.10        5.27      3.31 o 
  -8  11   6        0.12        1.10      2.94 o 
  -7  11   6        0.04       -0.92      4.30 o 
  -6  11   6        8.50        8.71      5.08 o 
  -5  11   6        0.27        3.07      4.52 o 
  -4  11   6        4.84        7.02      4.88 o 
  -3  11   6        7.75        7.50      4.73 o 
  -2  11   6       26.12       32.08      7.53 o 
  -1  11   6        0.58       -4.27      4.27 o 
   0  11   6       50.83       54.69      7.30 o 
   1  11   6        0.06       -1.97      4.35 o 
   2  11   6        9.90       10.51      5.50 o 
   3  11   6      110.91      124.52      9.89 o 
   4  11   6        0.94       -1.66      4.70 o 
 -22   1   7       42.07       57.55      9.79 o 
 -21   1   7        1.92        5.59      5.02 o 
 -20   1   7       80.51       87.83      7.92 o 
 -19   1   7        4.61        1.78      3.99 o 
 -18   1   7       15.92       11.87      4.49 o 
 -17   1   7      131.30      128.94      8.42 o 
 -16   1   7       17.53       19.06     10.72 o 
 -15   1   7       60.23       51.74      5.41 o 
 -14   1   7       30.06       17.77      4.02 o 
 -13   1   7       45.69       40.90      4.11 o 
 -12   1   7       19.40       15.46      2.38 o 
 -11   1   7       40.88       46.25      2.63 o 
 -10   1   7      231.98      240.00      5.99 o 
  -9   1   7       20.35       18.50      1.71 o 
  -8   1   7        6.19        6.52      1.34 o 
  -7   1   7      196.05      199.89      3.78 o 
  -6   1   7        0.65        1.75      0.99 o 
  -5   1   7      255.78      288.73      5.02 o 
  -4   1   7        4.12        6.96      1.39 o 
  -3   1   7      235.53      240.41      4.80 o 
  -2   1   7       24.20       22.35      1.73 o 
  -1   1   7      184.66      178.73      3.39 o 
   0   1   7        6.57        5.71      1.14 o 
   1   1   7      186.13      184.19      3.51 o 
   2   1   7       24.64       31.22      1.55 o 
   3   1   7       68.36       63.12      2.20 o 
   4   1   7       29.05       24.83      1.74 o 
   5   1   7      184.05      192.59      4.35 o 
   6   1   7      200.66      202.75      4.24 o 
   7   1   7      484.67      431.43      6.69 o 
   8   1   7      140.89      137.29      3.81 o 
   9   1   7        4.92        3.20      1.74 o 
  10   1   7       10.78       11.89      1.97 o 
  11   1   7        0.63        1.75      1.75 o 
  12   1   7        1.87       -1.21      1.79 o 
  13   1   7        6.94        0.20      2.13 o 
  14   1   7        6.27        7.06      3.31 o 
  15   1   7        1.66        6.07      3.34 o 
 -22   2   7        0.66       -0.93      4.13 o 
 -21   2   7       83.30       87.10      8.15 o 
 -20   2   7        3.76       -2.91      3.80 o 
 -19   2   7       13.81        4.03      4.18 o 
 -18   2   7       21.90       14.10      4.69 o 
 -17   2   7       74.27       55.47     11.17 o 
 -16   2   7      466.84      444.82     15.51 o 
 -15   2   7        6.02        4.82      2.92 o 
 -14   2   7      127.21      128.39      6.28 o 
 -13   2   7      432.83      385.89     10.43 o 
 -12   2   7      466.23      452.64     14.01 o 
 -11   2   7      306.42      305.54      7.31 o 
 -10   2   7       86.08       92.54      2.96 o 
  -9   2   7      417.75      393.89      6.06 o 
  -8   2   7        9.88       12.24      1.39 o 
  -7   2   7      160.75      155.96      3.18 o 
  -6   2   7        0.07       -0.74      0.88 o 
  -5   2   7      257.32      269.58      5.90 o 
  -4   2   7       39.45       43.92      2.32 o 
  -3   2   7       78.27       75.66      3.31 o 
  -2   2   7      215.84      219.03      5.39 o 
  -1   2   7      631.70      597.51      7.50 o 
   0   2   7       21.37       27.38      1.50 o 
   1   2   7      139.03      124.54      3.81 o 
   2   2   7       36.75       34.95      2.10 o 
   3   2   7       46.45       62.80      2.25 o 
   4   2   7       40.25       33.71      1.77 o 
   5   2   7     1140.59     1163.59     13.37 o 
   6   2   7      331.34      306.96      5.85 o 
   7   2   7     1066.61     1062.23     13.68 o 
   8   2   7      144.38      142.22      3.88 o 
   9   2   7       10.38        6.93      1.84 o 
  10   2   7       37.24       38.21      2.47 o 
  11   2   7        0.35       -1.33      1.77 o 
  12   2   7       26.19       22.55      2.74 o 
  13   2   7       11.58       12.20      2.53 o 
  14   2   7        3.90       -2.25      2.25 o 
  15   2   7        5.00        4.58      3.35 o 
 -21   3   7        0.01        5.33      4.75 o 
 -20   3   7       26.69       25.38      5.86 o 
 -19   3   7        0.25        0.10      4.01 o 
 -18   3   7      142.34      125.16      8.67 o 
 -17   3   7       61.23       58.68      6.33 o 
 -16   3   7        0.71       -2.62      2.62 o 
 -15   3   7        4.58        5.49      3.69 o 
 -14   3   7        0.05       -2.61      2.61 o 
 -13   3   7        9.70        7.46      2.96 o 
 -12   3   7      596.43      547.69     11.00 o 
 -11   3   7       17.92       17.20      2.04 o 
 -10   3   7       74.23       76.43      2.74 o 
  -9   3   7        1.07        0.47      1.10 o 
  -8   3   7      118.84      117.06      2.97 o 
  -7   3   7      297.09      358.31      5.39 o 
  -6   3   7        4.91        4.41      1.13 o 
  -5   3   7      396.60      387.99      5.66 o 
  -4   3   7      131.14      119.56      3.05 o 
  -3   3   7      662.18      737.43      9.49 o 
  -2   3   7       32.69       32.72      2.32 o 
  -1   3   7      719.10      734.82      9.58 o 
   0   3   7       69.07       70.77      2.07 o 
   1   3   7      149.66      122.65      2.87 o 
   2   3   7       12.87       13.39      1.43 o 
   3   3   7      292.80      282.32      5.63 o 
   4   3   7       65.96       68.05      2.38 o 
   5   3   7        4.23        2.53      1.50 o 
   6   3   7      103.08       97.63      3.40 o 
   7   3   7      175.28      158.57      4.67 o 
   8   3   7      515.37      486.28      8.64 o 
   9   3   7        0.00        0.21      1.72 o 
  10   3   7       37.91       30.90      2.78 o 
  11   3   7        0.99        1.03      2.08 o 
  12   3   7       14.47        7.10      2.36 o 
  13   3   7       42.78       39.18      3.59 o 
  14   3   7        9.57        9.44      3.94 o 
  15   3   7       11.80        9.96      3.80 o 
 -21   4   7       10.96        1.60      4.37 o 
 -20   4   7       10.82       18.99      9.59 o 
 -19   4   7        4.68        9.75      4.85 o 
 -18   4   7       37.15       35.13      5.90 o 
 -17   4   7        1.08       -2.71      2.71 o 
 -16   4   7        1.56       -0.77      2.72 o 
 -15   4   7        0.11       -2.58      2.58 o 
 -14   4   7        1.34       -3.19      3.19 o 
 -13   4   7      522.58      498.80     13.69 o 
 -12   4   7       28.18       31.76      3.28 o 
 -11   4   7      536.34      544.03     11.32 o 
 -10   4   7       16.89       17.74      2.29 o 
  -9   4   7      117.89      143.80      3.99 o 
  -8   4   7       75.24       88.53      3.16 o 
  -7   4   7      232.26      236.14      5.04 o 
  -6   4   7        0.49       -1.10      1.10 o 
  -5   4   7       31.11       38.80      2.46 o 
  -4   4   7       44.79       50.67      2.01 o 
  -3   4   7        0.36        1.69      1.15 o 
  -2   4   7      102.88      115.09      3.05 o 
  -1   4   7       96.87      117.82      3.82 o 
   0   4   7        0.02        1.60      1.14 o 
   1   4   7        0.71        4.15      1.40 o 
   2   4   7       82.30       92.46      3.80 o 
   3   4   7      120.41      119.18      4.75 o 
   4   4   7      101.77       87.52      2.93 o 
   5   4   7        4.30       -0.53      1.63 o 
   6   4   7        0.39       -1.59      1.59 o 
   7   4   7       94.36       96.49      4.17 o 
   8   4   7        1.38        1.27      2.21 o 
   9   4   7      126.45      138.77      5.54 o 
  10   4   7      167.09      141.65      9.33 o 
  11   4   7        5.86        1.07      2.64 o 
  12   4   7       16.58       11.94      2.89 o 
  13   4   7        1.27       -2.41      2.41 o 
  14   4   7        3.11        1.23      2.67 o 
 -20   5   7        3.99       -0.93      7.33 o 
 -19   5   7        3.18        0.65      4.74 o 
 -18   5   7        1.41        0.97      4.28 o 
 -17   5   7        5.16        3.05      3.02 o 
 -16   5   7       42.24       35.81      4.19 o 
 -15   5   7       41.85       36.23      4.21 o 
 -14   5   7       16.66       20.78      3.57 o 
 -13   5   7        9.72        7.48      2.73 o 
 -12   5   7      328.29      338.47      8.72 o 
 -11   5   7      129.02      132.20      5.45 o 
 -10   5   7       10.64        9.32      2.83 o 
  -9   5   7      119.21      113.03      4.38 o 
  -8   5   7     1042.49     1037.30     17.88 o 
  -7   5   7       96.39       90.13      3.39 o 
  -6   5   7      129.46      131.54      4.35 o 
  -5   5   7      213.29      227.46      5.51 o 
  -4   5   7        1.40        4.24      1.74 o 
  -3   5   7      150.12      163.56      4.61 o 
  -2   5   7       38.94       36.29      2.29 o 
  -1   5   7        1.54        0.76      1.46 o 
   0   5   7      118.09      118.06      3.76 o 
   1   5   7      455.91      457.22      7.94 o 
   2   5   7       42.04       40.36      2.54 o 
   3   5   7        0.01       -1.72      1.72 o 
   4   5   7        4.23        8.27      2.16 o 
   5   5   7       27.56       17.23      3.07 o 
   6   5   7        5.61        3.45      2.02 o 
   7   5   7       20.23       22.42      3.25 o 
   8   5   7        0.55       -2.15      2.73 o 
   9   5   7       20.14       13.37      3.56 o 
  10   5   7       19.57       22.80      5.09 o 
  11   5   7        1.48       -1.95      2.86 o 
  12   5   7      133.81      122.73      7.18 o 
  13   5   7        0.28        1.41      2.90 o 
 -19   6   7        2.56        3.86      4.44 o 
 -18   6   7        0.01       -2.87      4.35 o 
 -17   6   7       74.93       76.49      7.64 o 
 -16   6   7        5.81        8.20      3.39 o 
 -15   6   7       23.45       29.77      4.21 o 
 -14   6   7        8.73       11.31      4.73 o 
 -13   6   7       16.73       19.61      3.11 o 
 -12   6   7        1.67        0.10      2.38 o 
 -11   6   7       43.14       39.60      3.56 o 
 -10   6   7       20.90       16.36      3.00 o 
  -9   6   7      363.08      351.28     12.07 o 
  -8   6   7       10.87        7.04      2.37 o 
  -7   6   7      690.27      671.35     11.62 o 
  -6   6   7       17.53       18.38      2.88 o 
  -5   6   7        8.38        3.05      2.04 o 
  -4   6   7        2.88       -1.86      1.86 o 
  -3   6   7        0.33       -0.22      2.68 o 
  -2   6   7      492.21      496.60      9.46 o 
  -1   6   7       71.40       84.90      3.96 o 
   0   6   7      261.58      276.28      5.49 o 
   1   6   7      103.78      107.20      4.32 o 
   2   6   7       13.63       15.85      2.51 o 
   3   6   7        5.39        2.76      2.10 o 
   4   6   7      117.61       95.33      4.25 o 
   5   6   7       72.34       66.15      4.45 o 
   6   6   7        0.02       -1.18      2.62 o 
   7   6   7        3.05        0.85      2.98 o 
   8   6   7        4.12       -2.34      2.87 o 
   9   6   7        2.09        0.83      3.04 o 
  10   6   7        4.89        8.73      3.49 o 
  11   6   7        0.00        0.08      4.41 o 
  12   6   7        0.01        1.43      3.23 o 
 -18   7   7        4.49       -5.16      5.16 o 
 -17   7   7        4.38        1.63      4.85 o 
 -16   7   7       19.13       29.65      6.59 o 
 -15   7   7        1.71       -2.96      2.96 o 
 -14   7   7        0.17       -2.86      2.86 o 
 -13   7   7        0.05       -3.50      3.50 o 
 -12   7   7       18.01       18.56      3.69 o 
 -11   7   7       17.23       20.94      3.29 o 
 -10   7   7       73.23       84.84      4.77 o 
  -9   7   7      167.16      175.50      6.55 o 
  -8   7   7        0.84        0.89      2.29 o 
  -7   7   7      175.99      172.48      6.39 o 
  -6   7   7       90.86       92.41      4.74 o 
  -5   7   7        0.93       -2.71      2.71 o 
  -4   7   7      162.69      175.17      7.53 o 
  -3   7   7      610.05      609.82     14.83 o 
  -2   7   7       32.54       30.33      3.48 o 
  -1   7   7      302.39      296.85     10.84 o 
   0   7   7       86.70       88.71      4.15 o 
   1   7   7        1.38        2.48      2.40 o 
   2   7   7        7.97       10.90      2.82 o 
   3   7   7      152.53      146.71      7.21 o 
   4   7   7       21.34       16.53      3.79 o 
   5   7   7      103.76      100.93      7.52 o 
   6   7   7        4.02        3.00      3.74 o 
   7   7   7       11.17        8.71      5.53 o 
   8   7   7       81.72       88.06     11.54 o 
   9   7   7       19.29       19.51      5.39 o 
  10   7   7        0.24        4.24      4.73 o 
  11   7   7        2.33        2.56      9.05 o 
 -16   8   7        0.00        4.31      4.84 o 
 -15   8   7       22.09       33.24      4.71 o 
 -14   8   7       23.70       23.23      4.27 o 
 -13   8   7        8.87       13.90      3.70 o 
 -12   8   7        0.77        1.04      3.14 o 
 -11   8   7       23.56       24.33      4.21 o 
 -10   8   7       23.99       21.12      6.45 o 
  -9   8   7      160.90      176.50      6.74 o 
  -8   8   7      104.67      105.30      5.30 o 
  -7   8   7       22.45       19.00      3.92 o 
  -6   8   7        6.54        3.88      3.19 o 
  -5   8   7        1.57        1.19      4.42 o 
  -4   8   7       66.29       68.49      5.28 o 
  -3   8   7        3.32        2.91      3.81 o 
  -2   8   7      223.00      238.81      7.85 o 
  -1   8   7        1.41       -1.46      3.02 o 
   0   8   7        0.14       -2.73      2.73 o 
   1   8   7       49.51       65.95      7.91 o 
   2   8   7        0.05        3.30      3.27 o 
   3   8   7       25.54       31.01      5.38 o 
   4   8   7        0.31        1.19      4.06 o 
   5   8   7        8.79       12.48      4.63 o 
   6   8   7       10.23       19.87      5.08 o 
   7   8   7       27.72       32.32      5.98 o 
   8   8   7       26.46       21.37      5.89 o 
   9   8   7       24.35       25.42      6.18 o 
 -14   9   7        0.38       -0.52      3.49 o 
 -13   9   7        9.17       10.34      3.85 o 
 -12   9   7       11.04        6.46      3.74 o 
 -11   9   7        0.00        1.08      3.39 o 
 -10   9   7       10.61        9.33      3.94 o 
  -9   9   7       23.91       18.53      3.56 o 
  -8   9   7      111.88      112.04      5.72 o 
  -7   9   7        4.64       10.18      3.80 o 
  -6   9   7       45.32       45.39      5.06 o 
  -5   9   7      144.83      142.62      7.55 o 
  -4   9   7       20.73       23.45      6.58 o 
  -3   9   7       98.36       90.19      7.60 o 
  -2   9   7       23.88       25.36      4.23 o 
  -1   9   7       46.30       53.75     10.18 o 
   0   9   7       15.34        5.64      3.55 o 
   1   9   7       10.73        9.36      3.59 o 
   2   9   7       20.48       20.93      5.16 o 
   3   9   7       27.93       36.86      5.97 o 
   4   9   7       35.41       37.69      6.05 o 
   5   9   7       12.40       11.59      5.34 o 
   6   9   7       74.20       78.62     20.73 o 
   7   9   7       28.21       21.58      6.01 o 
 -11  10   7        1.36        4.44      3.64 o 
 -10  10   7        0.88       -3.40      3.40 o 
  -9  10   7        1.04       -2.28      2.94 o 
  -8  10   7        0.47        0.00      2.91 o 
  -7  10   7        1.62        1.51      3.44 o 
  -6  10   7       20.43       26.44      4.62 o 
  -5  10   7        0.26        0.09      4.39 o 
  -4  10   7        1.38       -1.10      4.00 o 
  -3  10   7        3.06       13.27      7.25 o 
  -2  10   7        9.22        9.12      3.73 o 
  -1  10   7       40.73       40.02      5.71 o 
   0  10   7       42.65       28.15      5.87 o 
   1  10   7        3.54        0.60      4.27 o 
   2  10   7        3.29        0.94      4.19 o 
   3  10   7        0.31       -3.92      4.23 o 
   4  10   7       25.60       17.71      5.66 o 
   5  10   7       19.05       14.89      7.95 o 
  -6  11   7       13.34       15.85      7.45 o 
  -5  11   7        3.22        3.11      3.74 o 
  -4  11   7        0.59        6.66      7.98 o 
  -3  11   7        8.71       13.53      5.12 o 
  -2  11   7        0.10       -3.13      3.91 o 
  -1  11   7        7.64       11.51      5.22 o 
 -21   0   8        5.29        3.67      6.54 o 
 -20   0   8        5.73        7.79      6.49 o 
 -19   0   8       41.72       18.79      7.50 o 
 -18   0   8      158.80      115.03     11.45 o 
 -17   0   8        1.68        1.07      5.13 o 
 -16   0   8       10.75       14.61      5.92 o 
 -15   0   8        1.11       -0.68      4.40 o 
 -14   0   8      197.00      202.20     12.81 o 
 -13   0   8      306.63      308.54     15.63 o 
 -12   0   8        0.07        4.15      3.15 o 
 -11   0   8      104.32       93.38      4.93 o 
 -10   0   8        9.83       11.97      2.48 o 
  -9   0   8      130.92      136.20      5.44 o 
  -8   0   8      113.19      133.46      9.51 o 
  -7   0   8       21.32       24.37      3.43 o 
  -6   0   8       21.44       25.68      2.67 o 
  -5   0   8      494.20      492.88     10.23 o 
  -4   0   8       64.84       48.22      2.44 o 
  -3   0   8        4.04        1.74      1.96 o 
  -2   0   8      176.86      199.54      5.03 o 
  -1   0   8       35.38       38.00      2.34 o 
   0   0   8      114.70      100.27      6.64 o 
   1   0   8      339.88      362.68      8.78 o 
   2   0   8      162.98      163.78      5.71 o 
   3   0   8        1.05        0.97      2.32 o 
   4   0   8     1323.48     1280.40     24.58 o 
   5   0   8      166.64      128.50      9.37 o 
   6   0   8       13.40       22.39      3.57 o 
   7   0   8        1.69        1.92      2.93 o 
   8   0   8       49.68       44.15      3.66 o 
   9   0   8        0.99        1.10      2.40 o 
  10   0   8       13.75       12.39      3.28 o 
  11   0   8       97.36      108.35     13.44 o 
  12   0   8       35.75       41.88      4.57 o 
  13   0   8      297.08      323.15     19.66 o 
 -21   1   8       15.38       17.85      6.52 o 
 -20   1   8      227.04      251.56     12.53 o 
 -19   1   8        1.55        6.24      4.47 o 
 -18   1   8       43.40       38.34      5.79 o 
 -17   1   8       36.22       32.71      5.26 o 
 -16   1   8       16.03       15.28      4.11 o 
 -15   1   8       20.52       18.82      4.24 o 
 -14   1   8        9.52        6.40      2.90 o 
 -13   1   8        6.67       -0.13      5.51 o 
 -12   1   8       17.01       13.75      2.89 o 
 -11   1   8       92.33       86.40      4.00 o 
 -10   1   8      421.25      419.22      7.74 o 
  -9   1   8       76.63       87.61      3.68 o 
  -8   1   8       11.04       13.69      1.55 o 
  -7   1   8       84.88       73.90      3.18 o 
  -6   1   8       92.84      113.74      3.11 o 
  -5   1   8       20.45       16.39      2.44 o 
  -4   1   8      410.71      399.98      6.95 o 
  -3   1   8       55.92       62.96      2.91 o 
  -2   1   8        3.36        7.92      1.55 o 
  -1   1   8        0.00        0.68      1.02 o 
   0   1   8      124.00      124.02      3.07 o 
   1   1   8       76.65       83.42      2.74 o 
   2   1   8        4.63        5.74      1.59 o 
   3   1   8      324.48      371.79      6.29 o 
   4   1   8      118.05      118.26      4.53 o 
   5   1   8       19.77       21.41      2.81 o 
   6   1   8       33.23       29.07      2.71 o 
   7   1   8       87.17       94.03      3.68 o 
   8   1   8      191.94      213.27      5.16 o 
   9   1   8        9.38       10.30      1.93 o 
  10   1   8        0.25        1.51      1.84 o 
  11   1   8        2.17        0.17      2.07 o 
  12   1   8      170.41      181.66      6.10 o 
  13   1   8        1.04       -1.38      2.60 o 
 -21   2   8        2.28        3.58      6.35 o 
 -20   2   8       14.11       15.49      5.04 o 
 -19   2   8        3.66       -0.15      3.86 o 
 -18   2   8       37.99       33.50      5.48 o 
 -17   2   8       56.70       57.36      6.10 o 
 -16   2   8        2.88        0.99      8.07 o 
 -15   2   8       80.57       80.17      5.17 o 
 -14   2   8        0.01       -1.72      2.65 o 
 -13   2   8       33.44       34.77      3.78 o 
 -12   2   8      215.69      197.98     10.57 o 
 -11   2   8        5.37        6.34      2.24 o 
 -10   2   8      180.28      160.40      5.11 o 
  -9   2   8      342.24      349.59      7.31 o 
  -8   2   8       16.12       17.18      2.06 o 
  -7   2   8       27.50       27.50      1.82 o 
  -6   2   8      555.79      540.48      8.99 o 
  -5   2   8       87.65       76.24      3.38 o 
  -4   2   8        9.93        5.24      1.78 o 
  -3   2   8       56.80       72.38      3.24 o 
  -2   2   8       92.77       92.17      4.09 o 
  -1   2   8      125.96      133.15      3.06 o 
   0   2   8      261.10      297.13      5.09 o 
   1   2   8       11.47        3.32      1.36 o 
   2   2   8       93.89       89.78      2.92 o 
   3   2   8      183.84      209.64      5.86 o 
   4   2   8      586.17      593.28     10.81 o 
   5   2   8       31.31       16.78      2.63 o 
   6   2   8      137.44      159.03      4.38 o 
   7   2   8        0.05        1.58      1.85 o 
   8   2   8        0.16        0.22      1.97 o 
   9   2   8        1.72        2.64      2.01 o 
  10   2   8       65.64       75.35      3.36 o 
  11   2   8        1.49        3.44      2.07 o 
  12   2   8        5.89        2.16      2.56 o 
  13   2   8       18.22       22.86      3.32 o 
 -20   3   8       26.92       31.44      6.29 o 
 -19   3   8       30.64       46.26     14.64 o 
 -18   3   8       19.37        8.96      4.55 o 
 -17   3   8        1.12        5.31      3.20 o 
 -16   3   8       96.14       92.45      5.73 o 
 -15   3   8        6.45        0.99      3.38 o 
 -14   3   8       91.20       83.03      5.26 o 
 -13   3   8       21.91       23.05      4.39 o 
 -12   3   8      352.68      378.21     10.49 o 
 -11   3   8      337.27      341.61     11.66 o 
 -10   3   8      677.91      690.93     13.56 o 
  -9   3   8      362.50      360.62      7.88 o 
  -8   3   8       27.99       22.07      2.24 o 
  -7   3   8      228.56      230.09      5.01 o 
  -6   3   8      170.15      184.74      7.50 o 
  -5   3   8      152.64      142.84      3.49 o 
  -4   3   8       97.68      110.36      4.49 o 
  -3   3   8      166.80      176.03      5.63 o 
  -2   3   8      271.93      276.76      5.21 o 
  -1   3   8       10.06       15.67      1.52 o 
   0   3   8       44.31       40.60      2.05 o 
   1   3   8        3.09        2.75      1.43 o 
   2   3   8       42.71       41.36      2.39 o 
   3   3   8       39.18       58.64      2.82 o 
   4   3   8       68.51       99.14      4.30 o 
   5   3   8       43.33       34.48      4.07 o 
   6   3   8      218.53      194.41      4.88 o 
   7   3   8       43.64       43.84      2.95 o 
   8   3   8      139.57      124.04      6.08 o 
   9   3   8        9.24        8.53      2.39 o 
  10   3   8       35.09       30.33      3.50 o 
  11   3   8       56.85       62.21      4.36 o 
  12   3   8        5.58        1.85      2.86 o 
  13   3   8        0.94        2.14      3.43 o 
 -20   4   8        0.68        4.42      4.34 o 
 -19   4   8        1.31        1.13      4.51 o 
 -18   4   8       11.80       10.87      3.76 o 
 -17   4   8        8.83        7.77      3.30 o 
 -16   4   8        0.62       -1.96      2.77 o 
 -15   4   8        2.66        1.62      2.84 o 
 -14   4   8        0.91        4.34      2.91 o 
 -13   4   8        0.00       -1.16      2.64 o 
 -12   4   8       10.44       14.69      3.77 o 
 -11   4   8      239.14      253.27      8.43 o 
 -10   4   8      532.88      522.76     12.63 o 
  -9   4   8        3.56        1.73      2.31 o 
  -8   4   8      123.77      119.88      4.51 o 
  -7   4   8       12.70       12.74      2.07 o 
  -6   4   8      226.24      229.01      7.29 o 
  -5   4   8        0.05       -1.00      1.54 o 
  -4   4   8        0.90       -1.47      1.47 o 
  -3   4   8       56.56       59.21      4.19 o 
  -2   4   8       72.85       71.83      2.99 o 
  -1   4   8       13.52        6.63      1.64 o 
   0   4   8       79.11       79.42      3.82 o 
   1   4   8       95.23       75.66      3.16 o 
   2   4   8        4.84        3.06      1.67 o 
   3   4   8        2.82        3.59      1.98 o 
   4   4   8       17.47       23.59      2.76 o 
   5   4   8       69.24       75.97      4.47 o 
   6   4   8       90.86      106.26      4.80 o 
   7   4   8      118.26      107.00      4.61 o 
   8   4   8        5.21        2.63      2.39 o 
   9   4   8        6.09        6.52      2.59 o 
  10   4   8       17.60       14.87      3.11 o 
  11   4   8        7.76        7.36      3.30 o 
  12   4   8        0.44        1.63      3.14 o 
 -19   5   8       21.20       29.47      5.91 o 
 -18   5   8        2.59        5.54      3.46 o 
 -17   5   8        1.24       -1.49      3.10 o 
 -16   5   8       41.88       50.10      4.86 o 
 -15   5   8        0.60       -2.02      3.44 o 
 -14   5   8        0.13       -2.57      2.57 o 
 -13   5   8        6.72        1.99      2.93 o 
 -12   5   8       13.12       12.85      3.26 o 
 -11   5   8       79.80       94.08      5.39 o 
 -10   5   8       72.67       78.88      4.98 o 
  -9   5   8       82.35       79.50      4.83 o 
  -8   5   8       27.25       26.71      3.53 o 
  -7   5   8       35.42       31.91      3.65 o 
  -6   5   8      139.03      134.63      4.78 o 
  -5   5   8      267.14      261.21      6.65 o 
  -4   5   8        2.22        2.49      1.90 o 
  -3   5   8       50.34       44.54      2.89 o 
  -2   5   8       35.87       35.38      2.54 o 
  -1   5   8       75.35       67.41      3.03 o 
   0   5   8        3.95        2.48      2.14 o 
   1   5   8        6.90        3.44      2.02 o 
   2   5   8       30.67       31.20      2.89 o 
   3   5   8        5.32       -0.52      3.09 o 
   4   5   8       20.98       26.11      2.89 o 
   5   5   8        1.98       -0.87      1.63 o 
   6   5   8       22.85       21.57      2.78 o 
   7   5   8        0.61       -0.28      2.92 o 
   8   5   8       21.90       14.97      2.84 o 
   9   5   8       37.41       25.32      3.35 o 
  10   5   8       25.23       23.08      3.48 o 
  11   5   8        4.10        4.53      2.82 o 
 -18   6   8       15.07       23.36      7.67 o 
 -17   6   8       11.74        7.77      3.52 o 
 -16   6   8        5.37        8.56      3.53 o 
 -15   6   8       53.18       58.78      5.22 o 
 -14   6   8       43.09       41.78      5.47 o 
 -13   6   8       34.86       34.64      4.34 o 
 -12   6   8       38.41       39.51      4.35 o 
 -11   6   8       21.25       15.98      3.48 o 
 -10   6   8       35.15       43.47      4.32 o 
  -9   6   8        5.59       14.11      3.42 o 
  -8   6   8        3.62        0.06      2.84 o 
  -7   6   8       42.89       40.04      3.39 o 
  -6   6   8       94.07       92.50      5.37 o 
  -5   6   8      190.12      193.16      7.38 o 
  -4   6   8        1.53        1.70      2.71 o 
  -3   6   8        8.04        1.74      2.70 o 
  -2   6   8        4.68        5.38      4.04 o 
  -1   6   8      176.69      165.97      5.92 o 
   0   6   8        7.59        8.10      2.42 o 
   1   6   8       24.90       28.74      2.90 o 
   2   6   8        3.90        1.56      2.66 o 
   3   6   8       45.33       39.58      3.93 o 
   4   6   8       52.20       45.10      4.57 o 
   5   6   8       42.32       46.78      3.29 o 
   6   6   8        1.12       -1.16      2.14 o 
   7   6   8        3.18        4.80      2.52 o 
   8   6   8        4.05        2.32      2.52 o 
   9   6   8       11.37        7.51      2.87 o 
  10   6   8        2.78        0.91      2.74 o 
 -16   7   8       64.61       50.71      5.32 o 
 -15   7   8       19.72       19.85      4.20 o 
 -14   7   8       52.81       65.74      5.53 o 
 -13   7   8        7.99        7.43      3.38 o 
 -12   7   8        0.00        3.85      3.62 o 
 -11   7   8       28.63       30.76      4.21 o 
 -10   7   8      155.36      149.34      7.26 o 
  -9   7   8       22.39       19.54      3.85 o 
  -8   7   8        0.97       -1.86      2.50 o 
  -7   7   8        0.05       -2.78      2.94 o 
  -6   7   8       47.62       48.27      4.60 o 
  -5   7   8       99.70       96.60      5.72 o 
  -4   7   8       85.19       93.14      5.69 o 
  -3   7   8      264.08      272.17      9.36 o 
  -2   7   8      193.39      198.42      8.00 o 
  -1   7   8        7.46        7.49      2.87 o 
   0   7   8      149.00      158.21      5.64 o 
   1   7   8       40.06       45.77      4.60 o 
   2   7   8       16.25       12.49      5.55 o 
   3   7   8       19.68       18.08      3.86 o 
   4   7   8       10.45       11.85      3.55 o 
   5   7   8       26.10       28.50      5.44 o 
   6   7   8        0.07       -0.75      3.18 o 
   7   7   8       15.64       15.65      4.10 o 
   8   7   8        0.37        0.93      3.33 o 
   9   7   8        0.26       -0.39      3.50 o 
 -14   8   8       28.67       32.82      4.78 o 
 -13   8   8      278.82      308.75     10.95 o 
 -12   8   8       41.82       50.74      5.18 o 
 -11   8   8       12.91        6.94      3.64 o 
 -10   8   8       32.80       34.38      4.59 o 
  -9   8   8       15.94       21.74      4.10 o 
  -8   8   8        0.34       -1.90      2.58 o 
  -7   8   8        4.11        2.83      3.49 o 
  -6   8   8       49.52       50.80      6.76 o 
  -5   8   8      122.63      118.59      6.70 o 
  -4   8   8       28.96       26.28      4.92 o 
  -3   8   8       81.44       74.85      5.53 o 
  -2   8   8       16.52       16.72      3.95 o 
  -1   8   8       36.07       30.22      3.86 o 
   0   8   8       26.83       16.32      3.95 o 
   1   8   8        5.13        2.83      3.13 o 
   2   8   8       45.28       51.60      5.09 o 
   3   8   8       45.75       39.90      4.83 o 
   4   8   8       12.73       14.20      3.84 o 
   5   8   8        6.93       10.04      3.83 o 
   6   8   8       13.60       22.17      4.44 o 
   7   8   8        0.84        1.49      3.39 o 
 -12   9   8        0.34       -0.73      3.46 o 
 -11   9   8        0.65       -1.54      3.24 o 
 -10   9   8       27.32       23.07      4.47 o 
  -9   9   8        2.46       -0.30      2.98 o 
  -8   9   8       83.56       83.77      5.89 o 
  -7   9   8       14.82        5.44      3.69 o 
  -6   9   8       33.78       36.39      4.77 o 
  -5   9   8       30.74       27.52      4.57 o 
  -4   9   8        1.07        3.00      3.53 o 
  -3   9   8      139.40      144.10     12.62 o 
  -2   9   8       72.29       71.41      5.93 o 
  -1   9   8        0.10       -3.26      3.26 o 
   0   9   8       14.24       12.59      4.09 o 
   1   9   8       23.04       14.48      4.24 o 
   2   9   8        0.65       -0.18      3.32 o 
   3   9   8       88.34      104.06      6.99 o 
   4   9   8       36.05       40.14      8.25 o 
  -8  10   8        0.48       -1.51      4.72 o 
  -7  10   8        0.79        4.66      3.73 o 
  -6  10   8       10.15       12.44      3.94 o 
  -5  10   8        4.29        5.21      3.72 o 
  -4  10   8        7.41        8.83      3.73 o 
  -3  10   8        6.32        6.73      3.57 o 
  -2  10   8       15.75       15.64      4.17 o 
  -1  10   8        3.53        1.82      3.54 o 
   0  10   8        4.16        2.24      3.80 o 
 -20   1   9       71.16       80.91      7.83 o 
 -19   1   9        3.86        5.28      4.32 o 
 -18   1   9       73.97       94.59      7.55 o 
 -17   1   9       18.94       12.52      4.74 o 
 -16   1   9        6.05        4.84      3.61 o 
 -15   1   9        5.57        0.99      3.25 o 
 -14   1   9       21.58       19.31      3.39 o 
 -13   1   9       20.23       16.38      3.18 o 
 -12   1   9       22.43       15.44      2.92 o 
 -11   1   9       48.51       51.49      3.79 o 
 -10   1   9        0.32       -1.55      1.55 o 
  -9   1   9       37.91       39.24      2.72 o 
  -8   1   9        1.45        0.97      1.88 o 
  -7   1   9      140.70      133.97      4.70 o 
  -6   1   9       86.01       88.00      3.79 o 
  -5   1   9        3.64        2.16      1.66 o 
  -4   1   9        2.25        2.01      1.64 o 
  -3   1   9        5.98        7.48      1.84 o 
  -2   1   9       14.86       14.86      2.16 o 
  -1   1   9      236.99      249.61      4.77 o 
   0   1   9        0.27       -0.35      1.40 o 
   1   1   9       13.48       15.40      2.11 o 
   2   1   9       18.85       16.25      3.05 o 
   3   1   9       63.60       64.41      5.22 o 
   4   1   9        7.55        5.23      2.43 o 
   5   1   9        0.02        0.23      2.12 o 
   6   1   9        0.01       -2.26      2.26 o 
   7   1   9        8.10        4.26      2.56 o 
   8   1   9       28.29       24.48      3.30 o 
   9   1   9        2.06        3.29      2.73 o 
  10   1   9        2.61       -1.75      2.24 o 
  11   1   9       25.07       28.09      3.23 o 
 -19   2   9       55.86       76.81      7.54 o 
 -18   2   9        8.52        0.81      5.27 o 
 -17   2   9      130.57      118.61      8.02 o 
 -16   2   9        0.35        2.88      2.86 o 
 -15   2   9       85.55       70.34      5.05 o 
 -14   2   9       34.53       36.00      3.87 o 
 -13   2   9       11.68       17.71      3.18 o 
 -12   2   9       15.85       15.42      2.97 o 
 -11   2   9        6.99        7.73      2.89 o 
 -10   2   9       12.83       11.75      2.19 o 
  -9   2   9       86.64       89.61      3.65 o 
  -8   2   9       13.79       18.90      1.91 o 
  -7   2   9      113.82      100.24      4.89 o 
  -6   2   9       26.42       23.98      3.25 o 
  -5   2   9       77.30       80.21      3.87 o 
  -4   2   9       11.96        8.13      2.10 o 
  -3   2   9       14.29       17.95      3.03 o 
  -2   2   9       10.76        7.90      2.23 o 
  -1   2   9        0.99       -1.31      1.31 o 
   0   2   9       47.24       47.69      2.55 o 
   1   2   9      871.54      901.68     19.80 o 
   2   2   9      256.28      240.57      6.77 o 
   3   2   9        2.74       -0.85      2.04 o 
   4   2   9        0.59       -1.18      2.04 o 
   5   2   9      100.97      112.94      5.89 o 
   6   2   9       53.72       50.27      3.88 o 
   7   2   9        2.93        0.33      2.46 o 
   8   2   9       14.97       10.33      2.93 o 
   9   2   9       41.35       35.23      3.39 o 
  10   2   9       18.38       12.65      2.74 o 
  11   2   9       17.93       15.65      6.21 o 
 -19   3   9       18.68       14.78      5.04 o 
 -18   3   9       24.65       30.91      6.60 o 
 -17   3   9       14.87       10.11      3.62 o 
 -16   3   9       15.55        8.26      3.22 o 
 -15   3   9        0.73       -0.39      2.91 o 
 -14   3   9       12.95       14.01      3.22 o 
 -13   3   9        5.04        4.06      2.84 o 
 -12   3   9        9.66        7.38      2.97 o 
 -11   3   9        5.36        4.68      2.77 o 
 -10   3   9      165.96      165.09      6.46 o 
  -9   3   9      115.41      119.33      4.33 o 
  -8   3   9        4.74        5.78      1.75 o 
  -7   3   9      117.79      116.62      4.60 o 
  -6   3   9       18.31       28.41      5.11 o 
  -5   3   9       25.27       32.45      4.39 o 
  -4   3   9      108.94      118.71      6.86 o 
  -3   3   9        2.73        5.10      3.19 o 
  -2   3   9      171.99      206.17      8.99 o 
  -1   3   9      147.16      148.13      4.04 o 
   0   3   9        2.87        2.74      1.80 o 
   1   3   9        1.53       -1.71      1.71 o 
   2   3   9        2.52        2.34      2.13 o 
   3   3   9       27.95       16.94      2.95 o 
   4   3   9       10.20        5.74      2.58 o 
   5   3   9       11.73        9.30      2.69 o 
   6   3   9        7.96        6.99      2.77 o 
   7   3   9        3.64        0.57      3.53 o 
   8   3   9        5.74        4.57      2.87 o 
   9   3   9        0.35        1.58      3.37 o 
  10   3   9       78.02       72.75      4.50 o 
 -18   4   9       11.81        8.05      3.65 o 
 -17   4   9        1.59       -0.62      4.16 o 
 -16   4   9       86.00       81.98      5.76 o 
 -15   4   9       40.52       29.56      4.27 o 
 -14   4   9        1.91       -0.25      2.88 o 
 -13   4   9      130.83      137.89      6.60 o 
 -12   4   9        7.24        7.46      2.94 o 
 -11   4   9      215.26      216.55      7.83 o 
 -10   4   9        7.63       13.28      3.09 o 
  -9   4   9      390.84      394.18     10.41 o 
  -8   4   9        2.10        2.32      1.96 o 
  -7   4   9        8.49        6.06      1.99 o 
  -6   4   9        8.85       11.19      1.90 o 
  -5   4   9      157.16      141.93      4.15 o 
  -4   4   9        4.28        0.80      1.50 o 
  -3   4   9       51.31       62.93      4.06 o 
  -2   4   9       41.45       41.72      2.70 o 
  -1   4   9       39.20       40.47      2.92 o 
   0   4   9       58.57       67.29      3.51 o 
   1   4   9       20.71       28.57      2.99 o 
   2   4   9       56.99       56.09      4.11 o 
   3   4   9        8.45        4.87      5.34 o 
   4   4   9      128.55      135.89      7.88 o 
   5   4   9        0.18       -2.29      2.80 o 
   6   4   9       51.78       42.54      4.96 o 
   7   4   9       12.77        9.83      3.39 o 
   8   4   9        8.16        5.26      3.39 o 
   9   4   9        3.52        0.79      4.48 o 
  10   4   9        0.49       -0.79      3.19 o 
 -17   5   9        5.20       12.61      3.78 o 
 -16   5   9        1.37        4.06      3.24 o 
 -15   5   9        6.15       13.93      3.66 o 
 -14   5   9        1.15        1.72      3.24 o 
 -13   5   9        5.00        5.11      3.09 o 
 -12   5   9       15.73       13.71      3.41 o 
 -11   5   9        0.19       -0.37      2.71 o 
 -10   5   9      148.13      157.37      8.90 o 
  -9   5   9        0.41       -2.95      2.95 o 
  -8   5   9       84.48       76.27      4.71 o 
  -7   5   9       60.66       60.70      4.29 o 
  -6   5   9      339.15      354.46      9.74 o 
  -5   5   9      101.44      114.32      4.33 o 
  -4   5   9       90.93       76.97      3.74 o 
  -3   5   9       34.30       37.44      2.75 o 
  -2   5   9       35.08       33.67      3.46 o 
  -1   5   9       21.54       17.97      3.34 o 
   0   5   9       15.87        9.08      2.84 o 
   1   5   9        2.03        4.48      3.45 o 
   2   5   9        5.39        7.85      2.90 o 
   3   5   9        0.04        1.42      2.76 o 
   4   5   9       14.53       13.57      5.41 o 
   5   5   9        1.58       -1.65      3.16 o 
   6   5   9       39.44       40.46      4.53 o 
   7   5   9        4.44        4.13      3.80 o 
   8   5   9        6.91        3.95      3.80 o 
   9   5   9        9.70       11.92      3.81 o 
 -16   6   9        0.28        1.48      3.33 o 
 -15   6   9       60.31       68.55      5.59 o 
 -14   6   9       21.24       19.21      3.98 o 
 -13   6   9       99.02      123.91      7.24 o 
 -12   6   9        7.94        2.08      3.66 o 
 -11   6   9       12.98        6.47      3.95 o 
 -10   6   9       25.83       21.57      3.73 o 
  -9   6   9       22.05       22.63      3.78 o 
  -8   6   9      130.83      117.09      6.79 o 
  -7   6   9       31.43       31.22      3.86 o 
  -6   6   9      116.50      130.47      6.28 o 
  -5   6   9      174.59      183.58      7.27 o 
  -4   6   9       13.85       15.22      3.29 o 
  -3   6   9      107.33      113.80      5.83 o 
  -2   6   9        8.44        2.06      2.83 o 
  -1   6   9       21.61       19.74      3.44 o 
   0   6   9       36.11       29.24      3.81 o 
   1   6   9        0.00       -0.74      3.62 o 
   2   6   9        0.04        6.84      2.97 o 
   3   6   9        1.77        1.16      3.37 o 
   4   6   9       29.13       24.92      3.96 o 
   5   6   9       12.85       12.91      3.71 o 
   6   6   9        7.28        6.27      3.53 o 
   7   6   9       15.15        9.60      4.36 o 
 -14   7   9        2.55        6.29      3.66 o 
 -13   7   9        2.95        3.43      3.48 o 
 -12   7   9        1.79        3.59      3.41 o 
 -11   7   9       16.19       16.55      3.82 o 
 -10   7   9        6.60        6.07      3.36 o 
  -9   7   9        1.16        1.62      4.31 o 
  -8   7   9       91.71       88.98      5.76 o 
  -7   7   9      134.20      141.10      6.85 o 
  -6   7   9        1.93        1.37      3.76 o 
  -5   7   9       22.33       19.32      3.89 o 
  -4   7   9       57.29       61.57      7.83 o 
  -3   7   9       13.31       16.48      3.63 o 
  -2   7   9        6.06        4.97      3.47 o 
  -1   7   9       25.48       21.29      3.89 o 
   0   7   9        4.47        4.79      4.03 o 
   1   7   9        0.23       -1.19      4.76 o 
   2   7   9       71.30       76.79      5.66 o 
   3   7   9        9.61        4.94      3.90 o 
   4   7   9       64.28       80.60      5.98 o 
   5   7   9       35.05       29.86      4.45 o 
   6   7   9       17.60       24.43      4.39 o 
 -12   8   9        5.38        2.22      3.47 o 
 -11   8   9        0.40        2.66      4.32 o 
 -10   8   9        0.04        0.88      3.35 o 
  -9   8   9       52.59       49.91      5.06 o 
  -8   8   9       32.35       29.13      4.72 o 
  -7   8   9        0.29        0.24      2.70 o 
  -6   8   9       31.34       31.56      4.54 o 
  -5   8   9       26.54       28.79      4.33 o 
  -4   8   9        0.06        1.80      3.26 o 
  -3   8   9       32.05       35.57      4.66 o 
  -2   8   9        2.37        1.36      3.28 o 
  -1   8   9       34.13       30.51      8.28 o 
   0   8   9        0.00        1.10      3.26 o 
   1   8   9        2.08        1.87      3.38 o 
   2   8   9       15.26       15.94      4.02 o 
   3   8   9        0.73       -2.80      3.17 o 
  -8   9   9        0.85        1.30      3.21 o 
  -7   9   9       91.79      103.75      5.63 o 
  -6   9   9        0.78       -0.73      3.39 o 
  -5   9   9        0.99       -2.80      3.26 o 
  -4   9   9       11.72       11.24      3.90 o 
  -3   9   9       21.85       19.55      4.35 o 
  -2   9   9        6.38        3.33      4.45 o 
  -1   9   9        7.96        6.75      4.13 o 
 -18   0  10       36.47       38.53      7.84 o 
 -17   0  10       35.09       58.67      8.52 o 
 -16   0  10        2.34        5.36      5.08 o 
 -15   0  10       10.59        4.17      4.51 o 
 -14   0  10        0.18        5.36      4.17 o 
 -13   0  10        1.60        1.81      4.01 o 
 -12   0  10       63.56       58.13      8.12 o 
 -11   0  10      112.06       96.93      6.27 o 
 -10   0  10        0.89        7.07      2.84 o 
  -9   0  10       41.64       41.43      3.98 o 
  -8   0  10       40.65       37.20      2.83 o 
  -7   0  10        0.23       -1.09      1.63 o 
  -6   0  10       66.44       71.04      3.89 o 
  -5   0  10       21.70       23.82      4.56 o 
  -4   0  10       10.18        7.70      2.43 o 
  -3   0  10        1.87        3.12      2.68 o 
  -2   0  10      545.42      617.99     12.83 o 
  -1   0  10       78.44       73.01      4.11 o 
   0   0  10      436.34      460.07     13.86 o 
   1   0  10        8.64        6.43      3.29 o 
   2   0  10       63.40       90.79      6.44 o 
   3   0  10      170.10      160.67     14.78 o 
   4   0  10       49.47       45.47      5.35 o 
   5   0  10       12.93       10.28      3.99 o 
   6   0  10      131.68      118.33      7.93 o 
   7   0  10       38.00       58.51      6.27 o 
   8   0  10       19.72       15.84      5.11 o 
   9   0  10      139.77      153.65      9.41 o 
 -18   1  10       41.13       42.18      5.74 o 
 -17   1  10        1.83        6.83     10.61 o 
 -16   1  10       55.44       64.27      5.98 o 
 -15   1  10        2.29       11.24      3.53 o 
 -14   1  10       14.13       14.19      3.25 o 
 -13   1  10       36.32       34.20      5.93 o 
 -12   1  10        6.77        4.59      2.47 o 
 -11   1  10        1.64        5.67      2.33 o 
 -10   1  10       65.79       70.29      4.97 o 
  -9   1  10        2.97        0.12      1.75 o 
  -8   1  10        8.48       11.79      1.56 o 
  -7   1  10        0.01        0.12      2.30 o 
  -6   1  10       63.88       61.69      3.28 o 
  -5   1  10        1.60        1.82      1.82 o 
  -4   1  10       20.61       22.44      2.45 o 
  -3   1  10        0.01       -2.28      2.28 o 
  -2   1  10      274.87      272.06      8.62 o 
  -1   1  10      222.12      213.32      7.86 o 
   0   1  10        0.77       -1.11      2.83 o 
   1   1  10        0.66       -2.15      2.15 o 
   2   1  10        2.22        5.52      2.27 o 
   3   1  10       31.31       31.06      3.19 o 
   4   1  10        8.81       -1.45      2.35 o 
   5   1  10        4.53        4.24      2.52 o 
   6   1  10       15.73       16.72      3.13 o 
   7   1  10       15.31       29.45      4.52 o 
   8   1  10       49.16       72.68      4.95 o 
 -18   2  10        0.38        0.83      4.94 o 
 -17   2  10       63.97       77.86      8.07 o 
 -16   2  10       15.63       20.91      4.90 o 
 -15   2  10      126.09      113.41      6.59 o 
 -14   2  10        0.57        1.38      2.67 o 
 -13   2  10        3.38        9.53      2.92 o 
 -12   2  10       31.74       30.94      3.45 o 
 -11   2  10       85.98       83.19      5.19 o 
 -10   2  10      107.88       96.16      5.30 o 
  -9   2  10        0.33        0.13      1.52 o 
  -8   2  10       75.59       76.28      5.71 o 
  -7   2  10        9.21       13.90      6.69 o 
  -6   2  10        0.88        0.40      2.65 o 
  -5   2  10        1.98        1.13      2.60 o 
  -4   2  10       24.23       24.17      5.96 o 
  -3   2  10       74.60       86.17      5.21 o 
  -2   2  10      101.14      134.33      6.41 o 
  -1   2  10       18.88       12.08      3.38 o 
   0   2  10       50.25       48.84      2.68 o 
   1   2  10        0.16       -2.00      2.00 o 
   2   2  10        2.28        0.63      3.11 o 
   3   2  10       17.65       17.71      2.97 o 
   4   2  10        4.03        3.24      2.35 o 
   5   2  10       41.73       43.23      3.73 o 
   6   2  10        6.85        4.14      2.97 o 
   7   2  10       20.09       18.15      3.37 o 
   8   2  10       13.42       15.30      3.33 o 
 -17   3  10        5.78        7.42      3.43 o 
 -16   3  10       34.84       45.06      7.51 o 
 -15   3  10       37.01       34.81      4.15 o 
 -14   3  10        1.82        2.65      2.99 o 
 -13   3  10       15.46       13.16      4.36 o 
 -12   3  10        5.28        2.63      4.42 o 
 -11   3  10      129.31      108.80      5.34 o 
 -10   3  10       26.26       20.46      2.96 o 
  -9   3  10        5.68        3.26      1.78 o 
  -8   3  10       20.02       23.25      4.51 o 
  -7   3  10       56.31       44.75      4.94 o 
  -6   3  10      202.08      208.46      9.33 o 
  -5   3  10      158.52      160.76      8.39 o 
  -4   3  10       31.67       40.65      4.93 o 
  -3   3  10       49.19       43.23      4.91 o 
  -2   3  10        5.67        8.17      4.63 o 
  -1   3  10       29.97       28.59      4.65 o 
   0   3  10      161.33      203.74      9.78 o 
   1   3  10        0.08        3.47      2.23 o 
   2   3  10        6.65        5.69      2.46 o 
   3   3  10        0.13       -1.26      2.33 o 
   4   3  10        1.62       10.65      2.85 o 
   5   3  10        0.00       -0.79      2.46 o 
   6   3  10       22.97       25.49      3.61 o 
   7   3  10        4.82        8.22      3.30 o 
   8   3  10        5.86        3.39      3.30 o 
 -16   4  10        4.61        2.82      3.19 o 
 -15   4  10       18.95       16.83      3.82 o 
 -14   4  10        0.82        4.54      3.01 o 
 -13   4  10        8.82        8.70      3.22 o 
 -12   4  10        0.31       -1.79      2.73 o 
 -11   4  10       18.68       14.11      3.18 o 
 -10   4  10        0.33       -2.35      2.35 o 
  -9   4  10      122.70      127.78      7.27 o 
  -8   4  10       85.29       88.22      4.57 o 
  -7   4  10        1.30        6.88      3.84 o 
  -6   4  10        6.46        2.06      5.16 o 
  -5   4  10       61.58       52.24      5.71 o 
  -4   4  10       24.58       14.09      4.40 o 
  -3   4  10       39.00       48.17      5.61 o 
  -2   4  10        5.78        0.70      1.95 o 
  -1   4  10       20.99       20.94      2.88 o 
   0   4  10        9.50        5.78      2.62 o 
   1   4  10        5.73       10.86      2.77 o 
   2   4  10       57.10       45.64      4.39 o 
   3   4  10       99.11       94.96      5.62 o 
   4   4  10        0.75       -0.61      2.81 o 
   5   4  10        2.38        3.50      2.89 o 
   6   4  10        7.54        7.23      3.82 o 
   7   4  10        8.50        8.60      3.57 o 
 -15   5  10       13.21       10.02      5.02 o 
 -14   5  10        0.00       -2.98      2.98 o 
 -13   5  10        0.21        0.59      2.87 o 
 -12   5  10        9.62       12.83      3.42 o 
 -11   5  10       32.39       27.10      3.78 o 
 -10   5  10        1.13       -2.65      2.65 o 
  -9   5  10       87.07       98.87      5.83 o 
  -8   5  10       15.41       15.73      3.04 o 
  -7   5  10       14.62       12.71      3.55 o 
  -6   5  10       21.44       23.65      3.05 o 
  -5   5  10       12.07       11.37      2.65 o 
  -4   5  10       34.84       38.12      3.45 o 
  -3   5  10        7.98        2.95      4.24 o 
  -2   5  10       60.36       60.18      4.14 o 
  -1   5  10       13.01       16.41      2.95 o 
   0   5  10        4.02        3.30      5.03 o 
   1   5  10       11.92        9.37      3.12 o 
   2   5  10       22.01       15.25      3.40 o 
   3   5  10        0.21       -0.91      2.82 o 
   4   5  10        5.36        8.78      3.36 o 
   5   5  10        0.55        1.59      3.29 o 
   6   5  10        2.68        6.52      4.10 o 
 -14   6  10       23.69       33.52      5.98 o 
 -13   6  10        9.60       11.10      3.78 o 
 -12   6  10        2.44       -2.45      3.09 o 
 -11   6  10        0.02       -2.85      2.85 o 
 -10   6  10       22.73       23.42      3.79 o 
  -9   6  10       63.27       73.25      5.13 o 
  -8   6  10        1.50        1.28      2.86 o 
  -7   6  10        9.97       13.32      3.54 o 
  -6   6  10       59.24       61.05      4.56 o 
  -5   6  10        0.47       -1.00      3.43 o 
  -4   6  10        2.60        4.31      3.23 o 
  -3   6  10        0.00       -0.74      2.67 o 
  -2   6  10       11.78       11.60      3.19 o 
  -1   6  10       21.60       21.63      3.81 o 
   0   6  10        0.10        0.68      2.86 o 
   1   6  10       33.24       44.92      7.78 o 
   2   6  10        8.22        3.72      3.17 o 
   3   6  10        5.78       -1.16      3.01 o 
   4   6  10        2.02       -0.54      2.90 o 
 -11   7  10        0.57        1.88      5.22 o 
 -10   7  10        0.67       -3.04      3.04 o 
  -9   7  10        6.47        6.55      3.58 o 
  -8   7  10        0.13       -0.96      4.61 o 
  -7   7  10       72.73       64.09      5.11 o 
  -6   7  10       47.76       44.88      3.74 o 
  -5   7  10       42.95       39.56      4.45 o 
  -4   7  10       33.30       35.12      4.26 o 
  -3   7  10        9.75        4.27      3.19 o 
  -2   7  10        6.66        3.36      3.20 o 
  -1   7  10        5.09       10.03      3.51 o 
   0   7  10        0.57        0.12      3.19 o 
   1   7  10       20.69       25.51      4.17 o 
   2   7  10        0.80       -1.47      3.15 o 
  -7   8  10       35.52       48.46      7.50 o 
  -6   8  10       12.15       16.12      3.95 o 
  -5   8  10        1.43        0.37      3.16 o 
  -4   8  10        1.94       -2.02      4.92 o 
  -3   8  10        6.64        0.68      5.02 o 
 -16   1  11       30.90       31.24      5.13 o 
 -15   1  11        0.34        1.32      3.06 o 
 -14   1  11       13.31        8.00      2.84 o 
 -13   1  11        0.01        0.08      2.35 o 
 -12   1  11        1.02        0.85      2.29 o 
 -11   1  11        1.48        0.89      2.07 o 
 -10   1  11        3.66        3.45      2.01 o 
  -9   1  11        7.04        3.11      2.67 o 
  -8   1  11       29.73       31.12      3.49 o 
  -7   1  11        1.94        4.00      4.00 o 
  -6   1  11       20.30       20.47      3.58 o 
  -5   1  11       67.87       72.78      4.67 o 
  -4   1  11       89.99       83.82      4.98 o 
  -3   1  11        0.06        2.03      2.69 o 
  -2   1  11       11.83        6.14      2.95 o 
  -1   1  11        0.02       -1.79      1.79 o 
   0   1  11        1.04       -0.52      2.00 o 
   1   1  11        6.94        5.24      4.19 o 
   2   1  11        7.35        8.33      2.65 o 
   3   1  11        0.35        1.00      2.49 o 
   4   1  11       11.92       12.38      3.06 o 
   5   1  11        7.11        2.72      2.91 o 
 -15   2  11       58.54       62.20      4.84 o 
 -14   2  11        0.02        3.08      2.75 o 
 -13   2  11      107.60       98.07      5.40 o 
 -12   2  11       11.31        8.84      3.49 o 
 -11   2  11        5.57        6.04      2.29 o 
 -10   2  11        1.01        0.68      1.81 o 
  -9   2  11        7.02        9.50      3.78 o 
  -8   2  11       27.02       33.83      6.18 o 
  -7   2  11       82.17       84.69      6.11 o 
  -6   2  11        7.14        9.48      5.65 o 
  -5   2  11        2.82        0.27      2.89 o 
  -4   2  11        0.68        3.50      3.30 o 
  -3   2  11       56.76       60.43      4.81 o 
  -2   2  11       65.29       61.72      4.85 o 
  -1   2  11       24.85       23.46      3.90 o 
   0   2  11       32.41       35.36      2.95 o 
   1   2  11        0.16       -0.93      2.17 o 
   2   2  11       43.60       43.01      3.56 o 
   3   2  11       25.52       23.47      3.26 o 
   4   2  11        0.00        0.89      2.65 o 
   5   2  11        5.77        4.57      2.85 o 
 -15   3  11        5.42        3.31      8.60 o 
 -14   3  11        4.36        3.09      2.86 o 
 -13   3  11        2.80        5.15      2.81 o 
 -12   3  11        8.00        9.53      2.68 o 
 -11   3  11        1.61        0.78      2.27 o 
 -10   3  11        0.65        2.21      2.14 o 
  -9   3  11        0.56        2.89      3.58 o 
  -8   3  11        4.10       -0.37      3.44 o 
  -7   3  11        2.28        4.86      5.98 o 
  -6   3  11        1.02        2.79      3.98 o 
  -5   3  11       40.85       44.03      5.11 o 
  -4   3  11       67.87       87.55      6.54 o 
  -3   3  11        1.63        0.68      3.55 o 
  -2   3  11       37.33       37.22      5.29 o 
  -1   3  11        0.19        0.85      3.41 o 
   0   3  11        1.79        0.65      4.22 o 
   1   3  11        0.76       -1.96      2.31 o 
   2   3  11        0.33        2.67      2.58 o 
   3   3  11        1.46        0.78      5.35 o 
   4   3  11       16.04       19.35      3.64 o 
 -13   4  11       18.11       15.69      3.42 o 
 -12   4  11        0.73        0.80      2.81 o 
 -11   4  11       24.22       22.99      3.23 o 
 -10   4  11        2.97        0.63      2.25 o 
  -9   4  11       21.47       25.58      4.99 o 
  -8   4  11        0.03       -3.38      3.38 o 
  -7   4  11       72.79       80.29      6.68 o 
  -6   4  11        5.90        7.17      4.06 o 
  -5   4  11        0.40        0.29      3.57 o 
  -4   4  11       44.91       52.84      5.83 o 
  -3   4  11       91.24       89.82      7.04 o 
  -2   4  11        0.43       -1.86      3.63 o 
  -1   4  11        4.74        2.49      3.94 o 
   0   4  11       12.62       10.26      2.80 o 
   1   4  11       17.95       24.81      3.37 o 
   2   4  11       26.32       20.90      3.64 o 
   3   4  11        1.07       -0.63      2.84 o 
 -12   5  11        2.41       -3.15      3.90 o 
 -11   5  11        0.11        1.43      2.70 o 
 -10   5  11        1.38        2.12      2.62 o 
  -9   5  11       10.32        6.75      2.69 o 
  -8   5  11       72.77       71.62      5.37 o 
  -7   5  11       12.53       13.04      4.52 o 
  -6   5  11       92.92       85.29      7.36 o 
  -5   5  11        7.74        8.34      4.40 o 
  -4   5  11       54.41       54.99      6.61 o 
  -3   5  11        4.72        2.83      4.24 o 
  -2   5  11       62.49       60.93      8.46 o 
  -1   5  11        3.30        0.62      2.89 o 
   0   5  11       51.86       71.48      4.89 o 
   1   5  11        2.01       -0.35      2.66 o 
  -9   6  11        4.04       -0.07      5.64 o 
  -8   6  11       58.90       57.78      6.09 o 
  -7   6  11       36.94       34.31      3.76 o 
  -6   6  11       13.76       17.38      4.52 o 
  -5   6  11        7.23        3.71      2.79 o 
  -4   6  11       19.38       18.92      3.20 o 
  -3   6  11       15.78       17.22      3.49 o 
  -2   6  11        0.40       -1.87      2.63 o 
 -12   0  12        9.17       10.54      7.50 o 
 -11   0  12       14.90        5.46      4.43 o 
 -10   0  12       42.46       45.36     12.47 o 
  -9   0  12       16.49       18.76      2.89 o 
  -8   0  12        3.58       -1.35      7.28 o 
  -7   0  12      170.70      178.67     16.53 o 
  -6   0  12      185.02      137.54     14.84 o 
  -5   0  12        0.30        5.30      8.01 o 
  -4   0  12       31.91       32.27      9.53 o 
  -3   0  12       16.36       20.31      8.24 o 
  -2   0  12       22.71       13.93      7.22 o 
  -1   0  12        2.12        0.42      2.71 o 
   0   0  12       20.21       19.27      3.95 o 
 -12   1  12        0.74        0.55      2.09 o 
 -11   1  12       17.77       13.97      2.39 o 
 -10   1  12        4.34        5.37      3.06 o 
  -9   1  12       38.87       34.45      3.91 o 
  -8   1  12        3.20        2.95      3.93 o 
  -7   1  12       20.06       22.23      7.47 o 
  -6   1  12       16.56       13.26      3.09 o 
  -5   1  12       40.64       46.93      4.02 o 
  -4   1  12        1.83        5.67      3.50 o 
  -3   1  12       26.99       37.66      6.66 o 
  -2   1  12       21.53       19.40      5.01 o 
  -1   1  12        0.45       -4.17      4.17 o 
   0   1  12        2.00        1.40      2.22 o 
 -11   2  12       10.60       11.20      5.47 o 
 -10   2  12        1.02       -0.57      3.33 o 
  -9   2  12        1.29        1.90      3.19 o 
  -8   2  12        0.17       -2.25      3.07 o 
  -7   2  12       35.53       29.73      4.28 o 
  -6   2  12       44.73       37.41      8.80 o 
  -5   2  12        0.00       -2.62      3.63 o 
  -4   2  12        9.77       10.70      3.26 o 
  -3   2  12        5.19        0.43      5.18 o 
  -2   2  12       19.69       15.08      3.52 o 
  -1   2  12       12.68       14.68      3.74 o 
  -9   3  12        0.58        3.31      3.59 o 
  -8   3  12        2.11       -0.20      3.45 o 
  -7   3  12        0.36       -0.42      3.55 o 
  -6   3  12        0.23       -1.38      3.38 o 
  -5   3  12        7.60       -0.01      4.65 o 
  -4   3  12        7.99        8.41      7.87 o 
  -3   3  12       53.14       56.01      5.90 o 
  -2   3  12       26.36       22.13      4.91 o 
                                                 
